# Supplementary material for: Extracellular Vesicles Bearing Vimentin Drive Epithelial–Mesenchymal Transition
Source: Mol Cell Proteomics. 2025 Jul 4;24(12):101028. doi: 10.1016/j.mcpro.2025.101028 (PMC12719745; doi:10.1016/j.mcpro.2025.101028)
Supplement: Supplemental Table S1 [file mmc2.xlsx]

## Sheet: Sheet1
HDF_EV_1 MaxLFQ Intensity	HDF_EV_2 MaxLFQ Intensity	HDF_EV_3 MaxLFQ Intensity	HDF_EV_4 MaxLFQ Intensity	HDF_EV_KO_1 MaxLFQ Intensity	HDF_EV_KO_2 MaxLFQ Intensity	HDF_EV_KO_3 MaxLFQ Intensity	HDF_EV_KO_4 MaxLFQ Intensity	HDF_KO_1 MaxLFQ Intensity	HDF_KO_2 MaxLFQ Intensity	HDF_KO_3 MaxLFQ Intensity	HDF_KO_4 MaxLFQ Intensity	HDF_WT_1 MaxLFQ Intensity	HDF_WT_2 MaxLFQ Intensity	HDF_WT_3 MaxLFQ Intensity	HDF_WT_4 MaxLFQ Intensity	C: Protein Existence	C: GOBP name	C: GOMF name	C: GOCC name	C: KEGG name	C: Organism	C: ANOVA Significant	C: matrix168	C: type	N: Protein Probability	N: Combined Total Peptides	N: Combined Spectral Count	N: Combined Unique Spectral Count	N: Combined Total Spectral Count	N: Top Peptide Probability	N: Protein Length	N: -Log ANOVA p value	N: ANOVA q-value	T: Protein	T: Gene	T: Protein ID	T: Description	T: Entry Name	T: Indistinguishable Proteins	T: Gene name
313594	315673	302576	301329	319676	324075	319497	30927	273615	272596	27512	273489	275648	271957	278797	279411	1:Experimental evidence at protein level	actin cytoskeleton organization;actin filament-based process;axon guidance;biological regulation;cell communication;cell projection assembly;cell projection organization;cell surface receptor linked signaling pathway;cell-cell signaling;cellular component assembly;cellular component assembly at cellular level;cellular component organization;cellular component organization at cellular level;cellul…	binding;binding, bridging;cytokine receptor binding;cytoskeletal adaptor activity;cytoskeletal protein binding;frizzled binding;G-protein-coupled receptor binding;growth factor receptor binding;identical protein binding;interleukin-5 receptor binding;protein binding;protein binding, bridging;protein dimerization activity;protein heterodimerization activity;protein N-terminus binding;receptor bind…	adherens junction;anchoring junction;blood microparticle;cell junction;cell part;cell-substrate adherens junction;cell-substrate junction;cytoplasm;cytoplasmic membrane-bounded vesicle;cytoplasmic part;cytoplasmic vesicle;cytoskeleton;cytosol;endoplasmic reticulum membrane;endoplasmic reticulum part;extracellular membrane-bounded organelle;extracellular organelle;extracellular region part;extrace…		Homo sapiens	+	+	EV Marker	1	23	324	324	324	0,999	298	732405	0	sp|O00560|SDCB1_HUMAN	SDCBP	O00560	Syntenin-1	SDCB1_HUMAN		SDCBP
275138	26617	265076	288122	310511	260813	30249	27974	272506	239964	268252	265835	240231	255774	251322	237779	1:Experimental evidence at protein level	aging;biological regulation;blood coagulation;cell activation;cellular component disassembly;cellular component disassembly at cellular level;cellular component organization;cellular component organization at cellular level;cellular component organization or biogenesis;cellular component organization or biogenesis at cellular level;cellular process;coagulation;developmental process;establishment …	binding;cation binding;cytokine activity;endopeptidase inhibitor activity;endopeptidase regulator activity;enzyme binding;enzyme inhibitor activity;enzyme regulator activity;ion binding;metal ion binding;metalloendopeptidase inhibitor activity;metalloenzyme inhibitor activity;metalloenzyme regulator activity;peptidase inhibitor activity;peptidase regulator activity;protease binding;protein bindin…	basement membrane;cell part;cytoplasmic membrane-bounded vesicle lumen;cytoplasmic part;cytoplasmic vesicle part;extracellular matrix;extracellular matrix part;extracellular membrane-bounded organelle;extracellular organelle;extracellular region;extracellular region part;extracellular space;extracellular vesicular exosome;intracellular organelle part;intracellular part;membrane-bounded organelle;…		Homo sapiens	+	+	EMT marker	1	3	44	44	44	0,999	207	191072	0,00119149	sp|P01033|TIMP1_HUMAN	TIMP1	P01033	Metalloproteinase inhibitor 1	TIMP1_HUMAN		TIMP1
325886	325602	299374	300962	316532	336834	315863	331301	298006	296636	299924	301935	29685	292059	294605	294804	1:Experimental evidence at protein level	anatomical structure development;anatomical structure formation involved in morphogenesis;anatomical structure morphogenesis;biological regulation;biomineral tissue development;biosynthetic process;blood coagulation;blood vessel development;bone trabecula formation;cartilage development;cartilage development involved in endochondral bone morphogenesis;cell activation;cell communication;cell diffe…	binding;cation binding;extracellular matrix structural constituent;growth factor binding;identical protein binding;ion binding;metal ion binding;platelet-derived growth factor binding;protein binding;structural molecule activity	cell part;collagen;collagen type I;cytoplasmic membrane-bounded vesicle;cytoplasmic part;cytoplasmic vesicle;endoplasmic reticulum lumen;endoplasmic reticulum part;extracellular matrix;extracellular matrix part;extracellular region;extracellular region part;extracellular space;fibrillar collagen;Golgi apparatus;intracellular membrane-bounded organelle;intracellular organelle;intracellular organel…	Amoebiasis;ECM-receptor interaction;Focal adhesion;Protein digestion and absorption	Homo sapiens	+	+	EMT marker	1	43	280	277	280	0,999	1464	268407	0,000190813	sp|P02452|CO1A1_HUMAN	COL1A1	P02452	Collagen alpha-1(I) chain	CO1A1_HUMAN		COL1A1
254734	281201	280366	254079	265915	26653	270152	278197	279525	275752	277575	24873	272358	267769	271007	269774	1:Experimental evidence at protein level	aging;anatomical structure development;anatomical structure morphogenesis;aorta smooth muscle tissue morphogenesis;axon guidance;biological adhesion;biological regulation;cell activation;cell adhesion;cell surface receptor linked signaling pathway;cell-matrix adhesion;cell-substrate adhesion;cellular component disassembly;cellular component disassembly at cellular level;cellular component organiz…	binding;cation binding;extracellular matrix structural constituent;growth factor binding;integrin binding;ion binding;metal ion binding;platelet-derived growth factor binding;protein binding;protein complex binding;receptor binding;structural molecule activity	cell part;collagen;collagen type III;cytoplasmic part;endoplasmic reticulum lumen;endoplasmic reticulum part;extracellular matrix;extracellular matrix part;extracellular region;extracellular region part;extracellular space;fibrillar collagen;intracellular organelle lumen;intracellular organelle part;intracellular part;membrane-enclosed lumen;organelle lumen;organelle part	Amoebiasis;ECM-receptor interaction;Focal adhesion;Protein digestion and absorption	Homo sapiens		+	EMT marker	1	8	36	36	36	0,999	1466	0,00888493	0,89932	sp|P02461|CO3A1_HUMAN	COL3A1	P02461	Collagen alpha-1(III) chain	CO3A1_HUMAN		COL3A1
32,76	327154	298281	298141	31162	331936	312499	334078	286067	282662	282328	283821	270322	266186	270047	267607	1:Experimental evidence at protein level	acute inflammatory response;acute-phase response;anatomical structure formation involved in morphogenesis;anatomical structure morphogenesis;angiogenesis;biological adhesion;biological regulation;blood coagulation;calcium-independent cell-matrix adhesion;cell activation;cell adhesion;cell differentiation;cell junction assembly;cell junction organization;cell migration;cell morphogenesis;cell morp…	binding;carbohydrate binding;collagen binding;enzyme activator activity;enzyme binding;enzyme regulator activity;glycosaminoglycan binding;heparin binding;integrin binding;pattern binding;peptidase activator activity;peptidase regulator activity;polysaccharide binding;protease binding;protein binding;protein complex binding;receptor binding	apical plasma membrane;basal lamina;blood microparticle;cell part;cytoplasmic membrane-bounded vesicle lumen;cytoplasmic part;cytoplasmic vesicle part;endoplasmic reticulum-Golgi intermediate compartment;extracellular matrix;extracellular matrix part;extracellular membrane-bounded organelle;extracellular organelle;extracellular region;extracellular region part;extracellular space;extracellular ve…	Amoebiasis;Bacterial invasion of epithelial cells;ECM-receptor interaction;Focal adhesion;Pathways in cancer;Regulation of actin cytoskeleton;Small cell lung cancer	Homo sapiens	+	+	EMT marker	1	95	687	687	687	0,999	2477	453888	0	sp|P02751|FINC_HUMAN	FN1	P02751	Fibronectin	FINC_HUMAN		FN1
33158	333388	330836	332235	338598	332495	338556	328829	302853	302098	306877	307814	307516	307125	307749	305295	1:Experimental evidence at protein level	actin cytoskeleton organization;actin filament-based process;actomyosin structure organization;anatomical structure homeostasis;anatomical structure morphogenesis;associative learning;axon extension;axon guidance;B cell activation;B cell differentiation;behavior;biological adhesion;biological regulation;blood coagulation;blood vessel endothelial cell migration;calcium ion homeostasis;calcium-inde…	actin binding;binding;cation binding;cell adhesion molecule binding;cytoskeletal protein binding;enzyme binding;ion binding;metal ion binding;peptide binding;protease binding;protein binding;protein dimerization activity;protein heterodimerization activity;receptor activity;viral receptor activity	acrosomal vesicle;adherens junction;alpha10-beta1 integrin complex;alpha11-beta1 integrin complex;alpha1-beta1 integrin complex;alpha2-beta1 integrin complex;alpha3-beta1 integrin complex;alpha7-beta1 integrin complex;alpha8-beta1 integrin complex;alpha9-beta1 integrin complex;anchoring junction;basement membrane;cell division site part;cell junction;cell part;cell projection;cell projection memb…	Arrhythmogenic right ventricular cardiomyopathy (ARVC);Axon guidance;Bacterial invasion of epithelial cells;Cell adhesion molecules (CAMs);Dilated cardiomyopathy;ECM-receptor interaction;Focal adhesion;Hypertrophic cardiomyopathy (HCM);Leishmaniasis;Leukocyte transendothelial migration;Pathogenic Escherichia coli infection;Pathways in cancer;Phagosome;Regulation of actin cytoskeleton;Shigellosis;…	Homo sapiens	+	+	EMT marker	1	43	2016	1950	2016	0,999	798	848116	0	sp|P05556|ITB1_HUMAN	ITGB1	P05556	Integrin beta-1	ITB1_HUMAN		ITGB1
29762	297633	297023	297537	301281	297954	301539	294175	273305	270157	270303	271198	269833	268485	268414	268954	1:Experimental evidence at protein level	anatomical structure formation involved in morphogenesis;anatomical structure morphogenesis;angiogenesis;antigen processing and presentation;antigen processing and presentation of exogenous antigen;antigen processing and presentation of exogenous peptide antigen;antigen processing and presentation of exogenous peptide antigen via MHC class I;antigen processing and presentation of exogenous peptid…	binding;calcium channel activity;cation binding;cation channel activity;cation transmembrane transporter activity;channel activity;cytokine binding;enzyme binding;extracellular matrix binding;fibronectin binding;gated channel activity;growth factor binding;ion binding;ion channel activity;ion transmembrane transporter activity;metal ion binding;passive transmembrane transporter activity;protease …	adherens junction;alphav-beta3 integrin complex;alphav-beta3 integrin-IGF-1-IGF1R complex;alphav-beta5 integrin complex;alphav-beta8 integrin complex;anchoring junction;cell junction;cell part;cell projection membrane;cell projection part;cell surface;cell-substrate adherens junction;cell-substrate junction;cytoplasmic membrane-bounded vesicle;cytoplasmic part;cytoplasmic vesicle;endocytic vesicl…	Arrhythmogenic right ventricular cardiomyopathy (ARVC);Cell adhesion molecules (CAMs);Dilated cardiomyopathy;ECM-receptor interaction;Focal adhesion;Hypertrophic cardiomyopathy (HCM);Pathways in cancer;Phagosome;Regulation of actin cytoskeleton;Small cell lung cancer	Homo sapiens	+	+	EMT marker	1	35	598	598	598	0,999	1048	107263	0	sp|P06756|ITAV_HUMAN	ITGAV	P06756	Integrin alpha-V	ITAV_HUMAN		ITGAV
28604	286774	274456	275086	265939	276168	284226	28034	250264	238148	257842	236679	256158	241649	24194	249361	1:Experimental evidence at protein level	anatomical structure formation involved in morphogenesis;anatomical structure maturation;anatomical structure morphogenesis;angiogenesis;axon guidance;biological regulation;blood vessel maturation;bone trabecula formation;cell differentiation;cell surface receptor linked signaling pathway;cellular component disassembly;cellular component disassembly at cellular level;cellular component organizati…	binding;catalytic activity;cation binding;endopeptidase activity;hydrolase activity;ion binding;metal ion binding;metalloendopeptidase activity;metallopeptidase activity;peptidase activity;peptidase activity, acting on L-amino acid peptides;serine hydrolase activity;serine-type endopeptidase activity;serine-type peptidase activity;transition metal ion binding;zinc ion binding	cell part;contractile fiber part;cytoplasmic part;extracellular matrix;extracellular region;extracellular region part;extracellular space;intracellular membrane-bounded organelle;intracellular organelle;intracellular part;membrane;membrane-bounded organelle;mitochondrion;nucleus;organelle;organelle part;plasma membrane;proteinaceous extracellular matrix;sarcomere	Bladder cancer;GnRH signaling pathway;Leukocyte transendothelial migration;Pathways in cancer	Homo sapiens	+	+	EMT marker	1	6	9	9	9	0,9989	660	439849	0	sp|P08253|MMP2_HUMAN	MMP2	P08253	72 kDa type IV collagenase	MMP2_HUMAN		MMP2
316235	319224	318802	32065	320083	31558	320595	310208	287701	289078	291656	292394	296016	294466	293827	293091	1:Experimental evidence at protein level	anatomical structure formation involved in morphogenesis;angiogenesis;axon guidance;behavior;biological adhesion;biological regulation;blood coagulation;cell adhesion;cell adhesion mediated by integrin;cell differentiation;cell junction assembly;cell junction organization;cell migration;cell motility;cell surface receptor linked signaling pathway;cell-cell adhesion;cell-cell adhesion mediated by …	binding;cation binding;cytokine receptor binding;growth factor receptor binding;ion binding;metal ion binding;platelet-derived growth factor receptor binding;protein binding;receptor binding;vascular endothelial growth factor receptor 2 binding;vascular endothelial growth factor receptor binding	adherens junction;alphav-beta3 integrin-vitronectin complex;anchoring junction;cell junction;cell part;cell projection;cell surface;cell-substrate adherens junction;cell-substrate junction;cytoplasm;external side of plasma membrane;focal adhesion;integrin complex;intracellular part;macromolecular complex;membrane;membrane part;plasma membrane;plasma membrane part;protein complex;receptor complex;…	Arrhythmogenic right ventricular cardiomyopathy (ARVC);Bacterial invasion of epithelial cells;Dilated cardiomyopathy;ECM-receptor interaction;Focal adhesion;Hematopoietic cell lineage;Hypertrophic cardiomyopathy (HCM);Phagosome;Regulation of actin cytoskeleton;Shigellosis	Homo sapiens	+	+	EMT marker	1	24	567	567	567	0,999	1049	816901	0	sp|P08648|ITA5_HUMAN	ITGA5	P08648	Integrin alpha-5	ITA5_HUMAN		ITGA5
345785	342065	340099	345587	271071	29066	278986	263105	295522	292548	296115	294528	361741	352508	357348	357223	1:Experimental evidence at protein level	actin filament-based movement;actin filament-based process;actin-mediated cell contraction;actin-myosin filament sliding;anatomical structure development;apoptosis;astrocyte development;astrocyte differentiation;Bergmann glial cell differentiation;biological regulation;cell death;cell development;cell differentiation;cellular component disassembly;cellular component disassembly at cellular level;…	binding;double-stranded RNA binding;glycoprotein binding;identical protein binding;nucleic acid binding;protein binding;protein C-terminus binding;RNA binding;scaffold protein binding;structural constituent of cytoskeleton;structural constituent of eye lens;structural molecule activity	adherens junction;anchoring junction;cell junction;cell leading edge;cell part;cell projection;cell-substrate adherens junction;cell-substrate junction;cytoplasm;cytoplasmic part;cytoskeletal part;cytoskeleton;cytosol;extracellular membrane-bounded organelle;extracellular organelle;extracellular region part;extracellular vesicular exosome;focal adhesion;intermediate filament;intermediate filament…		Homo sapiens	+	+	EMT marker	1	99	4493	3941	4493	0,999	466	900699	0	sp|P08670|VIME_HUMAN	VIM	P08670	Vimentin	VIME_HUMAN		VIM
318368	320224	303492	300636	297343	31149	295192	296951	290457	286093	288945	287288	281647	281629	275797	277752	1:Experimental evidence at protein level	biological adhesion;biological regulation;blood coagulation;cell activation;cell adhesion;cell migration;cell motility;cell-matrix adhesion;cell-substrate adhesion;cellular component movement;cellular localization;cellular macromolecule localization;cellular pigment accumulation;cellular pigmentation;cellular process;cellular protein localization;cellular response to stimulus;coagulation;developm…		cell part;cell surface;cytoplasmic membrane-bounded vesicle;cytoplasmic part;cytoplasmic vesicle;cytoplasmic vesicle membrane;cytoplasmic vesicle part;endosomal part;endosome lumen;endosome membrane;extracellular membrane-bounded organelle;extracellular organelle;extracellular region part;extracellular vesicular exosome;integral to membrane;integral to plasma membrane;intracellular membrane-bound…	Lysosome	Homo sapiens	+	+	EV Marker	1	6	107	107	107	0,999	238	39901	0	sp|P08962|CD63_HUMAN	CD63	P08962	CD63 antigen	CD63_HUMAN		CD63
286577	286565	281925	282154	291607	289224	25,82	282034	267111	26523	262357	250705	25762	241074	260635	263934	1:Experimental evidence at protein level	aging;anatomical structure development;biological regulation;cellular component disassembly;cellular component disassembly at cellular level;cellular component organization;cellular component organization at cellular level;cellular component organization or biogenesis;cellular component organization or biogenesis at cellular level;cellular process;cellular response to chemical stimulus;cellular r…	binding;cation binding;endopeptidase inhibitor activity;endopeptidase regulator activity;enzyme activator activity;enzyme binding;enzyme inhibitor activity;enzyme regulator activity;ion binding;metal ion binding;metalloendopeptidase inhibitor activity;metalloenzyme inhibitor activity;metalloenzyme regulator activity;peptidase inhibitor activity;peptidase regulator activity;protease binding;protei…	basement membrane;cell body;cell part;cell projection part;cell surface;extracellular matrix;extracellular matrix part;extracellular membrane-bounded organelle;extracellular organelle;extracellular region;extracellular region part;extracellular space;extracellular vesicular exosome;growth cone;membrane-bounded organelle;membrane-bounded vesicle;neuronal cell body;organelle;proteinaceous extracell…		Homo sapiens	+	+	EMT marker	1	5	24	24	24	0,999	220	243868	0,000335423	sp|P16035|TIMP2_HUMAN	TIMP2	P16035	Metalloproteinase inhibitor 2	TIMP2_HUMAN		TIMP2
332458	334571	330575	332402	340055	334191	339586	332017	314659	314032	313692	314177	311614	311477	311539	309338	1:Experimental evidence at protein level	amine metabolic process;aminoglycan catabolic process;aminoglycan metabolic process;anatomical structure development;anatomical structure morphogenesis;biological adhesion;biological regulation;blood coagulation;branching involved in prostate gland morphogenesis;branching involved in ureteric bud morphogenesis;branching morphogenesis of a tube;carbohydrate catabolic process;carbohydrate metabolic…	binding;carbohydrate binding;catalytic activity;collagen binding;glycosaminoglycan binding;hexosaminidase activity;hyaluronic acid binding;hyalurononglucosaminidase activity;hydrolase activity;hydrolase activity, acting on glycosyl bonds;hydrolase activity, hydrolyzing O-glycosyl compounds;pattern binding;polysaccharide binding;protein binding	adherens junction;anchoring junction;basolateral plasma membrane;cell junction;cell part;cell surface;cell-substrate adherens junction;cell-substrate junction;cytoplasm;cytoplasmic part;external side of plasma membrane;extracellular membrane-bounded organelle;extracellular organelle;extracellular region part;extracellular vesicular exosome;focal adhesion;Golgi apparatus;integral to membrane;integ…	ECM-receptor interaction;Hematopoietic cell lineage;Shigellosis	Homo sapiens	+	+	EMT marker	1	18	713	713	713	0,999	742	872872	0	sp|P16070|CD44_HUMAN	CD44	P16070	CD44 antigen	CD44_HUMAN		CD44
253333	252528	263984	256141	271439	246033	28629	286981	269071	267963	272134	269823	237785	265361	230238	225517	1:Experimental evidence at protein level	adherens junction organization;anatomical structure morphogenesis;biological adhesion;biological regulation;blood vessel morphogenesis;calcium-dependent cell-cell adhesion;cell adhesion;cell adhesion mediated by integrin;cell differentiation;cell junction assembly;cell junction organization;cell migration;cell motility;cell-cell adhesion;cell-cell adhesion mediated by cadherin;cell-cell junction …	alpha-catenin binding;beta-catenin binding;binding;calcium ion binding;cation binding;gamma-catenin binding;ion binding;metal ion binding;protein binding	adherens junction;anchoring junction;apical plasma membrane;catenin complex;cell junction;cell part;cell projection;cell-cell adherens junction;cell-cell contact zone;cell-cell junction;cell-substrate adherens junction;cell-substrate junction;extracellular membrane-bounded organelle;extracellular organelle;extracellular region part;extracellular vesicular exosome;extrinsic to membrane;extrinsic t…	Arrhythmogenic right ventricular cardiomyopathy (ARVC);Cell adhesion molecules (CAMs)	Homo sapiens	+	+	EMT marker	1	5	34	34	34	0,999	906	176751	0,00177983	sp|P19022|CADH2_HUMAN	CDH2	P19022	Cadherin-2	CADH2_HUMAN		CDH2
329729	335015	324697	32358	332504	329871	333183	335433	255596	25653	289153	288103	294364	258621	230866	291776	1:Experimental evidence at protein level	anatomical structure development;anatomical structure formation involved in morphogenesis;biological adhesion;biological regulation;blood coagulation;brain development;cell activation;cell adhesion;cell development;cell junction assembly;cell junction organization;cell-cell junction assembly;cell-cell junction organization;cellular component assembly;cellular component assembly at cellular level;…		adherens junction;anchoring junction;apical plasma membrane;cell junction;cell part;cell-substrate adherens junction;cell-substrate junction;clathrin coated vesicle membrane;clathrin-coated endocytic vesicle membrane;coated vesicle membrane;cytoplasmic part;cytoplasmic vesicle membrane;cytoplasmic vesicle part;endocytic vesicle membrane;external side of plasma membrane;extracellular membrane-boun…	Hematopoietic cell lineage	Homo sapiens	+	+	EV Marker	1	7	112	112	112	0,999	228	361401	0	sp|P21926|CD9_HUMAN	CD9	P21926	CD9 antigen	CD9_HUMAN		CD9
283742	281413	28661	285761	283799	280441	282697	273219	283253	284983	284076	284416	28782	284384	288024	289182	1:Experimental evidence at protein level	anatomical structure morphogenesis;biological regulation;cell morphogenesis;cell morphogenesis involved in differentiation;cellular component morphogenesis;cellular component organization;cellular component organization or biogenesis;cellular developmental process;cellular process;developmental process;epithelial to mesenchymal transition;positive regulation of biological process;positive regulat…	binding;calcium ion binding;cation binding;ion binding;metal ion binding;protein binding;RAGE receptor binding;receptor binding	cell part;cell projection;cytoplasmic part;extracellular membrane-bounded organelle;extracellular organelle;extracellular region part;extracellular space;extracellular vesicular exosome;intracellular membrane-bounded organelle;intracellular organelle;intracellular part;membrane-bounded organelle;membrane-bounded vesicle;neuron projection;nucleus;organelle;perinuclear region of cytoplasm;vesicle		Homo sapiens	+	+	EMT marker	1	13	500	500	500	0,999	101	158328	0,0030941	sp|P26447|S10A4_HUMAN	S100A4	P26447	Protein S100-A4	S10A4_HUMAN		S100A4
285762	282862	295504	294337	292662	292372	293082	287779	275096	275898	274849	275235	276769	277585	275434	27761	1:Experimental evidence at protein level	adherens junction assembly;adherens junction organization;anatomical structure development;anatomical structure formation involved in morphogenesis;anatomical structure homeostasis;anatomical structure morphogenesis;androgen receptor signaling pathway;anterior/posterior axis specification;apoptosis;appendage morphogenesis;axis specification;biological adhesion;biological regulation;biosynthetic p…	activating transcription factor binding;alpha-catenin binding;androgen receptor binding;binding;cadherin binding;cell adhesion molecule binding;DNA binding;double-stranded DNA binding;enzyme binding;estrogen receptor binding;hormone receptor binding;ion channel binding;I-SMAD binding;kinase binding;molecular transducer activity;nuclear hormone receptor binding;nucleic acid binding;nucleic acid bi…	adherens junction;anchoring junction;apical part of cell;basolateral plasma membrane;beta-catenin destruction complex;beta-catenin-TCF7L2 complex;catenin complex;catenin-TCF7L2 complex;cell cortex;cell junction;cell part;cell periphery;cell projection;cell projection membrane;cell projection part;cell-cell adherens junction;cell-cell junction;cell-substrate adherens junction;cell-substrate juncti…	Adherens junction;Arrhythmogenic right ventricular cardiomyopathy (ARVC);Bacterial invasion of epithelial cells;Basal cell carcinoma;Colorectal cancer;Endometrial cancer;Focal adhesion;Leukocyte transendothelial migration;Melanogenesis;Pathogenic Escherichia coli infection;Pathways in cancer;Prostate cancer;Thyroid cancer;Tight junction;Wnt signaling pathway	Homo sapiens	+	+	EMT marker	1	30	581	581	671	0,999	781	466701	0	sp|P35222|CTNB1_HUMAN	CTNNB1	P35222	Catenin beta-1	CTNB1_HUMAN		CTNNB1
281171	283554	278619	278517	294355	308337	295727	306009	251787	241054	228754	256483	244673	240022	243041	23379	1:Experimental evidence at protein level	biological regulation;cellular process;cellular response to chemical stimulus;cellular response to organic substance;cellular response to stimulus;multicellular organismal process;negative regulation of biological process;negative regulation of catabolic process;negative regulation of catalytic activity;negative regulation of cellular catabolic process;negative regulation of cellular metabolic pr…	binding;cation binding;endopeptidase inhibitor activity;endopeptidase regulator activity;enzyme binding;enzyme inhibitor activity;enzyme regulator activity;ion binding;metal ion binding;metalloendopeptidase inhibitor activity;metalloenzyme inhibitor activity;metalloenzyme regulator activity;peptidase inhibitor activity;peptidase regulator activity;protease binding;protein binding	basement membrane;cell part;extracellular matrix;extracellular matrix part;extracellular membrane-bounded organelle;extracellular organelle;extracellular region part;extracellular space;extracellular vesicular exosome;intracellular membrane-bounded organelle;intracellular organelle;intracellular part;membrane-bounded organelle;membrane-bounded vesicle;nucleus;organelle;proteinaceous extracellular…		Homo sapiens	+	+	EMT marker	1	10	20	20	20	0,999	211	672864	0	sp|P35625|TIMP3_HUMAN	TIMP3	P35625	Metalloproteinase inhibitor 3	TIMP3_HUMAN		TIMP3
293958	293484	282588	282019	29027	30067	29201	298442	26477	265041	26127	259203	264849	262684	26271	262088	1:Experimental evidence at protein level	activation of JUN kinase activity;activation of MAPK activity;activation of protein kinase activity;activation of protein kinase B activity;ameboidal cell migration;anatomical structure development;anatomical structure formation involved in morphogenesis;anatomical structure morphogenesis;anterior/posterior axis specification;anterior/posterior axis specification, embryo;anterior/posterior patter…	binding;DNA binding;frizzled binding;G-protein-coupled receptor binding;nucleic acid binding;nucleic acid binding transcription factor activity;protein binding;receptor activator activity;receptor agonist activity;receptor binding;receptor regulator activity;receptor tyrosine kinase-like orphan receptor binding;regulatory region DNA binding;regulatory region nucleic acid binding;sequence-specific…	cell part;cell surface;clathrin coated vesicle membrane;clathrin-coated endocytic vesicle membrane;coated vesicle membrane;cytoplasmic part;cytoplasmic vesicle membrane;cytoplasmic vesicle part;endocytic vesicle membrane;endoplasmic reticulum lumen;endoplasmic reticulum part;extracellular matrix;extracellular membrane-bounded organelle;extracellular organelle;extracellular region;extracellular re…	Basal cell carcinoma;Hedgehog signaling pathway;Melanogenesis;Pathways in cancer;Wnt signaling pathway	Homo sapiens	+	+	EMT marker	1	14	94	49	94	0,999	380	672089	0	sp|P41221|WNT5A_HUMAN	WNT5A	P41221	Protein Wnt-5a	WNT5A_HUMAN		WNT5A
288064	288829	289472	29026	298403	293932	297182	287699	275383	274878	274756	274892	271181	264238	26504	263897	1:Experimental evidence at protein level	anatomical structure development;anatomical structure formation involved in morphogenesis;anatomical structure morphogenesis;angiogenesis;astrocyte cell migration;biological regulation;branching morphogenesis of a tube;cell differentiation;cell migration;cell motility;cell proliferation;cellular component disassembly;cellular component disassembly at cellular level;cellular component movement;cel…	binding;calcium ion binding;catalytic activity;cation binding;endopeptidase activity;enzyme activator activity;enzyme regulator activity;hydrolase activity;ion binding;metal ion binding;metalloendopeptidase activity;metallopeptidase activity;nucleic acid binding transcription factor activity;peptidase activator activity;peptidase activity;peptidase activity, acting on L-amino acid peptides;peptid…	adherens junction;anchoring junction;cell junction;cell part;cell-substrate adherens junction;cell-substrate junction;cytoplasmic membrane-bounded vesicle;cytoplasmic part;cytoplasmic vesicle;extracellular matrix;extracellular region part;focal adhesion;Golgi apparatus part;Golgi lumen;integral to membrane;integral to plasma membrane;intracellular membrane-bounded organelle;intracellular organell…	GnRH signaling pathway	Homo sapiens	+	+	EMT marker	1	19	100	99	100	0,999	582	731916	0	sp|P50281|MMP14_HUMAN	MMP14	P50281	Matrix metalloproteinase-14	MMP14_HUMAN		MMP14
260313	256237	259134	261368	270583	268017	268659	267791	289109	287968	286445	284103	278791	239166	276391	277405	1:Experimental evidence at protein level	aging;anatomical structure morphogenesis;base-excision repair;biological regulation;cell aging;cell communication;cell cycle checkpoint;cell cycle phase;cell cycle process;cell differentiation;cell division;cell morphogenesis;cell morphogenesis involved in differentiation;cell proliferation;cell-cell signaling;cellular component assembly;cellular component assembly at cellular level;cellular comp…	5'-deoxyribose-5-phosphate lyase activity;AT DNA binding;binding;C2H2 zinc finger domain binding;cAMP response element binding;carbon-oxygen lyase activity;catalytic activity;chromatin binding;chromatin DNA binding;core promoter binding;DNA bending activity;DNA binding;DNA-(apurinic or apyrimidinic site) lyase activity;DNA-dependent protein kinase activity;kinase activity;lyase activity;MH1 domai…	cell part;chromatin;chromosomal part;chromosome;heterochromatin;intracellular membrane-bounded organelle;intracellular non-membrane-bounded organelle;intracellular organelle;intracellular organelle part;intracellular part;macromolecular complex;membrane-bounded organelle;non-membrane-bounded organelle;nuclear chromosome;nuclear part;nucleoplasm;nucleus;organelle;organelle part;protein complex;pro…		Homo sapiens	+	+	EMT marker	1	4	55	55	55	0,999	109	1931	0,00114954	sp|P52926|HMGA2_HUMAN	HMGA2	P52926	High mobility group protein HMGI-C	HMGA2_HUMAN		HMGA2
32928	326718	310378	312576	326357	331382	325038	32554	259887	25191	249314	227541	239782	239744	257313	238759	1:Experimental evidence at protein level	activation of MAPK activity;biological regulation;biosynthetic process;cell proliferation;cellular biosynthetic process;cellular lipid metabolic process;cellular macromolecule metabolic process;cellular metabolic process;cellular process;cellular protein metabolic process;entry into cell of other organism involved in symbiotic interaction;entry into host;entry into host cell;entry into other orga…	antigen binding;binding;MHC class II protein complex binding;MHC protein complex binding	adherens junction;anchoring junction;cell junction;cell part;cell-substrate adherens junction;cell-substrate junction;extracellular membrane-bounded organelle;extracellular organelle;extracellular region part;extracellular vesicular exosome;focal adhesion;immunological synapse;integral to membrane;integral to plasma membrane;intrinsic to membrane;intrinsic to plasma membrane;membrane;membrane par…	B cell receptor signaling pathway;Hepatitis C;Malaria	Homo sapiens	+	+	EV Marker	1	6	76	76	76	0,999	236	768842	0	sp|P60033|CD81_HUMAN	CD81	P60033	CD81 antigen	CD81_HUMAN		CD81
270559	268382	279282	261846	271519	270558	267498	254387	287841	285055	283456	281974	279787	280506	276285	276907	1:Experimental evidence at protein level	anatomical structure development;anatomical structure formation involved in morphogenesis;anatomical structure morphogenesis;angiogenesis;apoptosis;axon guidance;axonogenesis;biological regulation;blood coagulation;cell activation;cell death;cell differentiation;cell migration;cell motility;cell part morphogenesis;cell projection morphogenesis;cell projection organization;cell surface receptor li…	actin binding;adenyl nucleotide binding;adenyl ribonucleotide binding;ATP binding;binding;catalytic activity;cytoskeletal protein binding;enzyme binding;JUN kinase binding;kinase activity;kinase binding;molecular transducer activity;non-membrane spanning protein tyrosine kinase activity;nucleotide binding;phosphotransferase activity, alcohol group as acceptor;protein binding;protein domain specif…	actin filament bundle;actomyosin;adherens junction;anchoring junction;apical plasma membrane;cell cortex;cell junction;cell part;cell projection;cell-substrate adherens junction;cell-substrate junction;cytoplasm;cytoplasmic part;cytoskeletal part;cytoskeleton;cytosol;extrinsic to internal side of plasma membrane;extrinsic to membrane;extrinsic to plasma membrane;focal adhesion;intracellular membr…	Amoebiasis;Axon guidance;Bacterial invasion of epithelial cells;Chemokine signaling pathway;ErbB signaling pathway;Focal adhesion;Leukocyte transendothelial migration;Pathways in cancer;Regulation of actin cytoskeleton;Small cell lung cancer;VEGF signaling pathway	Homo sapiens	+	+	EMT marker	1	25	276	257	276	0,999	1052	264971	0,000201214	sp|Q05397|FAK1_HUMAN	PTK2	Q05397	Focal adhesion kinase 1	FAK1_HUMAN		PTK2
314747	31258	295366	296451	322645	341537	323313	329569	278584	279881	283302	28271	263913	261822	266023	263549	1:Experimental evidence at protein level	anatomical structure formation involved in morphogenesis;angiogenesis;biological adhesion;biological regulation;cell adhesion;cell differentiation;cell proliferation;cellular component organization;cellular component organization at cellular level;cellular component organization or biogenesis;cellular component organization or biogenesis at cellular level;cellular developmental process;cellular p…	binding;collagen binding;extracellular matrix binding;integrin binding;protein binding;protein complex binding;receptor binding	basement membrane;cell part;cytoplasmic part;extracellular matrix;extracellular matrix part;extracellular membrane-bounded organelle;extracellular organelle;extracellular region;extracellular region part;extracellular space;extracellular vesicular exosome;Golgi apparatus part;intracellular organelle part;intracellular part;membrane;membrane-bounded organelle;membrane-bounded vesicle;organelle;org…		Homo sapiens	+	+	EMT marker	1	43	482	482	482	0,999	683	707687	0	sp|Q15582|BGH3_HUMAN	TGFBI	Q15582	Transforming growth factor-beta-induced protein ig-h3	BGH3_HUMAN		TGFBI
279432	281673	27115	267699	253394	282999	274289	279362	251629	235776	250591	245309	24631	267061	25103	245092	1:Experimental evidence at protein level	biological regulation;catabolic process;cell cycle arrest;cell cycle process;cell differentiation;cell division;cellular catabolic process;cellular component assembly;cellular component assembly at cellular level;cellular component organization;cellular component organization at cellular level;cellular component organization or biogenesis;cellular component organization or biogenesis at cellular …	binding;calcium-dependent protein binding;DNA binding;enzyme binding;identical protein binding;nucleic acid binding;protein binding;protein binding transcription factor activity;protein dimerization activity;protein homodimerization activity;small conjugating protein binding;transcription cofactor activity;transcription corepressor activity;transcription factor binding transcription factor activi…	cell part;cytoplasm;cytoplasmic part;early endosome;endosomal part;endosome;endosome membrane;ESCRT I complex;extracellular membrane-bounded organelle;extracellular organelle;extracellular region part;extracellular vesicular exosome;intracellular membrane-bounded organelle;intracellular non-membrane-bounded organelle;intracellular organelle;intracellular organelle part;intracellular part;late end…	Endocytosis	Homo sapiens	+	+	EV Marker	1	6	49	49	49	0,999	390	267215	0,000189807	sp|Q99816|TS101_HUMAN	TSG101	Q99816	Tumor susceptibility gene 101 protein	TS101_HUMAN		TSG101
279309	279686	265642	25668	267678	288216	28146	285153	237391	249259	240304	258567	239658	244865	229976	243845	2:Experimental evidence at transcript level	anatomical structure development;biological regulation;cell communication;cell development;cell differentiation;cell fate commitment;cell surface receptor linked signaling pathway;cellular developmental process;cellular process;cellular response to chemical stimulus;cellular response to external stimulus;cellular response to extracellular stimulus;cellular response to nutrient;cellular response t…	binding;frizzled binding;G-protein-coupled receptor binding;protein binding;receptor binding	cell part;cell surface;cytoplasmic part;endoplasmic reticulum lumen;endoplasmic reticulum part;extracellular matrix;extracellular membrane-bounded organelle;extracellular organelle;extracellular region;extracellular region part;extracellular space;extracellular vesicular exosome;Golgi apparatus part;Golgi lumen;intracellular organelle lumen;intracellular organelle part;intracellular part;membrane…	Basal cell carcinoma;Hedgehog signaling pathway;Melanogenesis;Pathways in cancer;Wnt signaling pathway	Homo sapiens	+	+	EMT marker	1	11	9	9	54	0,9989	359	395116	0	sp|Q9H1J7|WNT5B_HUMAN	WNT5B	Q9H1J7	Protein Wnt-5b	WNT5B_HUMAN		WNT5B
