# Supplementary material for: Extracellular Vesicles Bearing Vimentin Drive Epithelial–Mesenchymal Transition
Source: Mol Cell Proteomics. 2025 Jul 4;24(12):101028. doi: 10.1016/j.mcpro.2025.101028 (PMC12719745; doi:10.1016/j.mcpro.2025.101028)
Supplement: Supplemental Table S2 [file mmc3.xlsx]

## Sheet: 20231017_vesiclepedia_top100
Table S2.1. List of top 100 proteins frequently detected in EVs (data from 2023/10/17) used to build Venn diagrams
GENE SYMBOL	NUMBER OF TIMES IDENTIFIED
CD63	1119
CD9	972
PDCD6IP	884
TSG101	834
CD81	704
GAPDH	593
FLOT1	549
ACTB	538
ANXA2	514
SDCBP	481
HSP90AA1	457
HSPA8	453
ANXA5	447
ENO1	441
PKM	436
HSP90AB1	422
YWHAZ	420
PGK1	408
YWHAE	404
FLOT2	404
ANXA1	400
VCP	396
PPIA	395
EEF1A1	394
ALB	391
ALDOA	386
ITGB1	383
MYH9	377
CLTC	376
TPI1	374
CFL1	371
EEF2	370
MSN	369
GNB1	367
PRDX1	366
ANXA6	363
SLC3A2	363
EZR	357
LDHA	356
LDHB	355
Bsg	354
Cdc42	354
PFN1	352
ATP1A1	351
ACTN4	351
HSPA1A	350
FLNA	348
YWHAB	348
GNAI2	347
YWHAQ	346
FASN	344
CLIC1	340
PRDX2	336
GSN	333
CCT2	333
RAB5C	333
HIST1H4A	333
RAP1B	333
GNB2	332
LGALS3BP	332
YWHAG	331
RAB10	330
HLA-A	329
ACTN1	328
ANXA7	328
FN1	327
TFRC	323
ran	322
GDI2	322
CCT3	320
AHCY	318
HSPA5	317
CCT4	316
ACLY	314
C3	312
Uba1	311
ANXA11	310
TUBB4B	309
KPNB1	309
CAP1	309
Rac1	308
MFGE8	307
TCP1	306
RHOA	304
TLN1	303
CCT6A	302
GNAS	302
Cct5	301
Rala	300
EHD1	300
CCT8	298
PGAM1	298
IQGAP1	297
VCL	297
GPI	294
EIF4A1	294
RAB7A	293
EEF1G	293
ADAM10	292
A2M	290

## Sheet: 20231017_vesiclepedia
Table S2.2. List of all proteins detected in Evs (data from 2023/10/17) used to build Venn diagrams
PRIMARY ID	ENTREZ GENE ID	SPECIES	GENE SYMBOL	GENE NAME	SYNONYMS	HGNC	MIM
1	30970	Drosophila melanogaster	CG3038	CG3038 gene product from transcript CG3038-RB	DmelCG3038|EG:BACR37P7.1	0	0
2	30971	Drosophila melanogaster	G9a	CG2995 gene product from transcript CG2995-RA	CG2995|DmelCG2995|EG:BACR37P7.2|EHMT|cab65850 G9a Dm|dG9a	0	0
3	30972	Drosophila melanogaster	CG13377	CG13377 gene product from transcript CG13377-RA	BG01596|DmelCG13377|EG:BACR37P7.9	0	0
4	30973	Drosophila melanogaster	cin	cinnamon	CG2945|CIN|DmelCG2945|EG:BACR37P7.3|fs(1)M50|l(1)1Ae|l(1)G0142	0	0
5	30975	Drosophila melanogaster	ewg	erect wing	CG3114|DmelCG3114|EC3|EG:BACR37P7.7|EWG|NRF-1|l(1)1Ag|l(1)DA659|l(1)EC3|l(1)EC3f|l(1)VA720|l[EC3]	0	0
6	30976	Drosophila melanogaster	CG13375	CG13375 gene product from transcript CG13375-RA	DmelCG13375|EG:BACR37P7.8	0	0
7	30977	Drosophila melanogaster	CG12470	CG12470 gene product from transcript CG12470-RA	DmelCG12470|EG:BACR37P7.5|NEST:bs07e10|NEST:bs17h08	0	0
8	30978	Drosophila melanogaster	Or1a	Odorant receptor 1a	1A.1|1a|CG17885|DOR68|DmelCG17885|OR1a	0	0
9	30979	Drosophila melanogaster	CG3777	CG3777 gene product from transcript CG3777-RB	BEST:CK01670|CK01670|DmelCG3777|EG:125H10.1	0	0
10	30980	Drosophila melanogaster	y	yellow	CG3757|DmelCG3757|EG:125H10.2|T6	0	0
11	30981	Drosophila melanogaster	ac	achaete	990 E5 F1|AC|AS-C T5|AS-C T5ac|ASC|Ac|Ac/Sc|CG3796|DmelCG3796|EG:125H10.3|Hw|T5|ascT5|sc/T5	0	0
12	30982	Drosophila melanogaster	sc	scute	AS-C T4|AS-C T4sc|Ac/Sc|CG3827|DROACS2|DmelCG3827|EG:198A6.1|Hw|Sc|T4|T4 AS-C|ascT4|bHLHc28|l(1)1Ba|sc/T4|scalpha|scute/sisterlessB|sis b|sis-b|sisB|sisb	0	0
13	30983	Drosophila melanogaster	l(1)sc	lethal of scute	AS-C T3|AS-T3|ASC-T3|CG3839|Df(1)sc|DmelCG3839|EG:198A6.2|L'Sc|L'sc|L(1)sc|T3|ascT3|bHLHc28|l'sc|l(1)1Ba|l-sc|lsc|sc/T3	0	0
14	30984	Drosophila melanogaster	pcl	pepsinogen-like	CG13374|DmelCG13374|EG:EG0001.1|PCL|T2|scbeta	0	0
15	30985	Drosophila melanogaster	ase	asense	AS-C T8|AS-C T8ase|AS-T8|ASC|Ase|CG3258|DmelCG3258|EG:165H7.2|T1|T1a|T8|as-T8|ascT8|bHLHc28|sc/T8	0	0
16	30986	Drosophila melanogaster	Cyp4g1	Cytochrome P450-4g1	4g1|ASC-T1|CG3972|Cyt-P450-A1|DmelCG3972|EG:165H7.1|P-450|P-450-A|P450|P450-A|P450A|T1|anon-WO0140519.102|cyp4g1|scgamma	0	0
17	30988	Drosophila melanogaster	CG13373	CG13373 gene product from transcript CG13373-RB	DmelCG13373	0	0
18	30990	Drosophila melanogaster	CG3176	CG3176 gene product from transcript CG3176-RA	BcDNA:RH59219|DmelCG3176	0	0
19	30991	Drosophila melanogaster	CG18273	CG18273 gene product from transcript CG18273-RA	CG13372|DmelCG18273|EG:171D11.6	0	0
20	30994	Drosophila melanogaster	CG3156	CG3156 gene product from transcript CG3156-RA	DmelCG3156|EG:171D11.2	0	0
21	30995	Drosophila melanogaster	CG17896	CG17896 gene product from transcript CG17896-RB	153323_at|DmelCG17896|EG:171D11.1	0	0
22	30996	Drosophila melanogaster	CG17778	CG17778 gene product from transcript CG17778-RA	BcDNA:RH02374|DmelCG17778|EG:171D11.5	0	0
23	30998	Drosophila melanogaster	svr	silver	CG18503|CG32818|CG4122|CP|CPD|CpepE|CypD|DmelCG4122|EG:171D11.3|EP(X)0356|cc|dwp|l(1)1Bd|poi|slv	0	0
24	31000	Drosophila melanogaster	elav	embryonic lethal abnormal vision	44C11|9F8A9|CG4262|DmelCG4262|EC7|EG:65F1.2|ELAV|ElaV|Elav|Elav-9F8A9|elav-1|elav-2|elav-3|fliJ|l(1)1Be|l(1)EC7|l(1)G0031|l(1)G0319|weg	0	0
25	31001	Drosophila melanogaster	CG4293	CG4293 gene product from transcript CG4293-RD	154711_at|DmelCG4293|EG:65F1.1	0	0
26	31002	Drosophila melanogaster	Appl	beta amyloid protein precursor-like	APP|APP-like|APPL|Abeta|BcDNA:GH04413|CG7727|DmelCG7727|EG:65F1.5|appl	0	0
27	31003	Drosophila melanogaster	vnd	ventral nervous system defective	CG6172|Dm vnd|Dm-NK2|DmelCG6172|EC6|EG:118B3.1|HDC16822|NK-2|NK2|Nkx2|VND|Vnd|dNK-2|l(1)1Bf|l(1)EA142|l(1)EC6|l(1)GA100|l(1)GA122|l(1)RC24|l(1)VA208|l(1)VE769|lab|nk-2|vnd/NK-2	0	0
28	31004	Drosophila melanogaster	CG13366	CG13366 gene product from transcript CG13366-RA	AAD55419|DmelCG13366|EG:118B3.2	0	0
29	31005	Drosophila melanogaster	CG13365	CG13365 gene product from transcript CG13365-RA	BcDNA:LP07417|DmelCG13365	0	0
30	31006	Drosophila melanogaster	mod(r)	modifier of rudimentary	CG17828|DmelCG17828|EG:115C2.5|anon-WO0153538.78|vps37A	0	0
31	31007	Drosophila melanogaster	CG13369	CG13369 gene product from transcript CG13369-RA	DmelCG13369|EG:115C2.1	0	0
32	31009	Drosophila melanogaster	RpL36	Ribosomal protein L36	BcDNA:AT29875|CG7622|DmelCG7622|EG:115C2.7|L36a|M(1)1B|M(1)Bld|Vi|anon-EST:Posey274|l(1)1Bj|l(1)G0471	0	0
33	31010	Drosophila melanogaster	l(1)1Bi	lethal (1) 1Bi	CG6189|DmelCG6189|EG:115C2.2|HM-419|HM-52|l(1)Bi|l(1)lBi	0	0
34	31011	Drosophila melanogaster	Dredd	Death related ced-3/Nedd2-like protein	CG7486|DCP-2|DCP-2/DREDD|DCP2|DREDD|Dcp-2|Dcp-2/Dredd|Dcp2|Dedd|DmelCG7486|Dredd/DCP-2|EG:115C2.9|Redd|anon-1BCa|dcp-2/dredd|dredd	0	0
35	31012	Drosophila melanogaster	su(s)	suppressor of sable	CG6222|DmelCG6222|EG:115C2.3|su-s|su-v	0	0
36	31013	Drosophila melanogaster	CG13367	CG13367 gene product from transcript CG13367-RA	DmelCG13367|EG:115C2.8|anon-1BCb	0	0
37	31014	Drosophila melanogaster	Roc1a	CG16982 gene product from transcript CG16982-RC	BEST:CK01110|CG16982|CK01110|DmelCG16982|EG:115C2.11|ROC1|Rbx1|Rbx1/Roc|Roc1alpha|anon-EST:Posey65|dRbx1|dRoc1|dRoc1a	0	0
38	31015	Drosophila melanogaster	Hmt4-20	Histone methyltransferase 4-20	BcDNA:LD36415|CG13363|DmelCG13363|EG:115C2.10|SUV4-20|Su(var)4-20|Suv4-20|Suv4.20|hmt4-20	0	0
39	31016	Drosophila melanogaster	skpA	CG16983 gene product from transcript CG16983-RD	CG16983|DmelCG16983|EG:115C2.4|SKP1|Skp|Skp1|SkpA|anon-WO03040301.234|anon-WO03040301.236|anon-WO03040301.238|dSkp-1|dSkpA|dskpA|l(1)G0037|l(1)G0058|l(1)G0109|l(1)G0389|spkA	0	0
40	31017	Drosophila melanogaster	sdk	sidekick	BcDNA:LD22322|BcDNA:RE63453|CG5227|CT16627|DmelCG5227|EG:BACR19J1.1	0	0
41	31018	Drosophila melanogaster	CG13362	CG13362 gene product from transcript CG13362-RA	DmelCG13362	0	0
42	31019	Drosophila melanogaster	CG13361	CG13361 gene product from transcript CG13361-RA	DmelCG13361	0	0
43	31020	Drosophila melanogaster	CG5254	CG5254 gene product from transcript CG5254-RA	CT16777|DmelCG5254|EG:BACR19J1.2	0	0
44	31021	Drosophila melanogaster	CG5273	CG5273 gene product from transcript CG5273-RA	DmelCG5273|EG:BACR19J1.3	0	0
45	31022	Drosophila melanogaster	RpL22	Ribosomal protein L22	CG7434|DmelCG7434|EG:BACR19J1.4|L22|PBP-12|RL22|RPL22|Rpl22|anon-EST:Posey53|rpL22|rpl22	0	0
46	31023	Drosophila melanogaster	fz3	frizzled 3	CG16785|DFz3|Dfz3|Dm Fz3|DmelCG16785|EG:34F3.6|Fz3|dFz3|dfz3	0	0
47	31024	Drosophila melanogaster	tw	Protein O-mannosyltransferase 2	CG12311|DPOMT2|DmPOMT2|DmelCG12311|EG:34F3.7|POMT2|Pomt2|dPOMT2	0	0
48	31025	Drosophila melanogaster	CG13360	CG13360 gene product from transcript CG13360-RA	DmelCG13360|EG:34F3.5	0	0
49	31026	Drosophila melanogaster	CG16989	CG16989 gene product from transcript CG16989-RA	DmelCG16989|EG:34F3.4	0	0
50	31027	Drosophila melanogaster	Rbf	Retinoblastoma-family protein	CG7413|DmelCG7413|EG:34F3.3|FBF|RB|RBF|RBF1|Rb|Rb1|RbF|Rbf1|dRBF|pRb|rb|rbf|rbf1	0	0
51	31028	Drosophila melanogaster	CG13359	CG13359 gene product from transcript CG13359-RA	DmelCG13359|EG:34F3.9	0	0
52	31029	Drosophila melanogaster	CG13358	CG13358 gene product from transcript CG13358-RC	DmelCG13358|EG:34F3.10	0	0
53	31030	Drosophila melanogaster	Sec22	CG7359 gene product from transcript CG7359-RA	34F3.8|CG7359|DmelCG7359|EG:34F3.8|SEC22|Sec22p	0	0
54	31031	Drosophila melanogaster	CG42248	CG42248 gene product from transcript CG42248-RG	CG12467|CG14633|DmelCG42248|Dmel_CG12467|Dmel_CG14633|EG:34F3.1|EG:34F3.2	0	0
55	31032	Drosophila melanogaster	CG14635	CG14635 gene product from transcript CG14635-RA	DmelCG14635	0	0
56	31033	Drosophila melanogaster	CG11664	CG11664 gene product from transcript CG11664-RA	DmelCG11664|EG:BACR7A4.3|SP193	0	0
57	31035	Drosophila melanogaster	CG14632	CG14632 gene product from transcript CG14632-RB	DmelCG14632	0	0
58	31036	Drosophila melanogaster	CG11663	CG11663 gene product from transcript CG11663-RA	BcDNA:AT05678|DmelCG11663	0	0
59	31037	Drosophila melanogaster	CG3711	CG3711 gene product from transcript CG3711-RA	DmelCG3711|EG:BACR7A4.19	0	0
60	31038	Drosophila melanogaster	MED22	Mediator complex subunit 22	144358_at|CG18830|CG3034|DmelCG3034|EG:BACR7A4.6|Med22|Med24|Srb6/Surf5|anon-EST:Liang-1.82|clone 1.82|dMED24	0	0
61	31039	Drosophila melanogaster	CG3708	CG3708 gene product from transcript CG3708-RA	152685_at|DmelCG3708|EG:BACR7A4.18	0	0
62	31042	Drosophila melanogaster	TRAM	CG11642 gene product from transcript CG11642-RB	CG11642|CG18830|DmelCG11642|EG:BACR7A4.5	0	0
63	31043	Drosophila melanogaster	CG3704	CG3704 gene product from transcript CG3704-RA	DmelCG3704|EG:BACR7A4.17	0	0
64	31044	Drosophila melanogaster	mus81	CG3026 gene product from transcript CG3026-RA	CG3026|DmelCG3026|EG:BACR7A4.16	0	0
65	31045	Drosophila melanogaster	CG3703	CG3703 gene product from transcript CG3703-RA	BACR7A4.15|DmelCG3703|EG:BACR7A4.15	0	0
66	31046	Drosophila melanogaster	CG3699	CG3699 gene product from transcript CG3699-RA	CT12411|DmelCG3699|EG:BACR7A4.14	0	0
67	31047	Drosophila melanogaster	CG3690	CG3690 gene product from transcript CG3690-RA	DmelCG3690|EG:BACR7A4.13|anon-WO0140519.250	0	0
68	31048	Drosophila melanogaster	TfIIA-S-2	CG11639 gene product from transcript CG11639-RA	CG11639|DmelCG11639|EG:BACR7A4.7|TFIIA|tfiia-s-2	0	0
69	31049	Drosophila melanogaster	CG14631	CG14631 gene product from transcript CG14631-RA	DmelCG14631	0	0
70	31050	Drosophila melanogaster	CG11638	CG11638 gene product from transcript CG11638-RA	DmelCG11638|EG:BACR7A4.12	0	0
71	31052	Drosophila melanogaster	CDC45L	CG3658 gene product from transcript CG3658-RA	CDC45|CG3658|Cdc45|D|DmCdc45|DmelCG3658|EG:BACR7A4.11|anon-1Ec|dCDC45	0	0
72	31054	Drosophila melanogaster	su(w[a])	suppressor of white-apricot	CG3019|DmSWAP|DmelCG3019|EG:BACR7A4.10|SWAP|su(w)|su(w[a])-1|su(w[a])-2|su(wa)|su[wa]	0	0
73	31055	Drosophila melanogaster	CG14629	CG14629 gene product from transcript CG14629-RA	DmelCG14629|EG:103E12.2	0	0
74	31056	Drosophila melanogaster	CG3655	CG3655 gene product from transcript CG3655-RB	DmelCG3655|EG:103E12.3|RE126B2	0	0
75	31057	Drosophila melanogaster	CG14628	CG14628 gene product from transcript CG14628-RA	DmelCG14628|EG:BACR42I17.12|cg14628	0	0
76	31059	Drosophila melanogaster	eIF4E-7	CG32859 gene product from transcript CG32859-RA	CG11392|CG11393|CG32859|CT31794|DmelCG32859|EG:BACR42I17.1|eIF4E	0	0
77	31060	Drosophila melanogaster	CG11378	CG11378 gene product from transcript CG11378-RA	DmelCG11378|EG:BACR42I17.2	0	0
78	31061	Drosophila melanogaster	CG11384	CG11384 gene product from transcript CG11384-RA	DmelCG11384|EG:BACR42I17.3	0	0
79	31062	Drosophila melanogaster	CG11379	CG11379 gene product from transcript CG11379-RA	DmelCG11379|EG:BACR42I17.4|bs31h12.y1	0	0
80	31063	Drosophila melanogaster	CG14627	CG14627 gene product from transcript CG14627-RA	DmelCG14627|EG:BACR42I17.5	0	0
81	31064	Drosophila melanogaster	CG14626	CG14626 gene product from transcript CG14626-RA	DmelCG14626|EG:BACR42I17.6	0	0
82	31065	Drosophila melanogaster	CG11380	CG11380 gene product from transcript CG11380-RA	DmelCG11380|EG:BACR42I17.7	0	0
83	31066	Drosophila melanogaster	CG14625	CG14625 gene product from transcript CG14625-RB	DmelCG14625|EG:BACR42I17.8	0	0
84	31067	Drosophila melanogaster	CG11381	CG11381 gene product from transcript CG11381-RA	DmelCG11381	0	0
85	31068	Drosophila melanogaster	CG14624	CG14624 gene product from transcript CG14624-RA	BACR42I17.9|DmelCG14624|EG:BACR42I17.9	0	0
86	31069	Drosophila melanogaster	CG11382	CG11382 gene product from transcript CG11382-RB	DmelCG11382|EG:BACR42I17.10	0	0
87	31070	Drosophila melanogaster	CG11398	CG11398 gene product from transcript CG11398-RA	DmelCG11398|EG:BACR42I17.11	0	0
88	31071	Drosophila melanogaster	CG3638	CG3638 gene product from transcript CG3638-RE	BG00376|DmelCG3638|EG:33C11.3	0	0
89	31072	Drosophila melanogaster	CG11403	CG11403 gene product from transcript CG11403-RA	DmelCG11403|EG:33C11.2|cg11403	0	0
90	31074	Drosophila melanogaster	CG32812	CG32812 gene product from transcript CG32812-RA	CG11408|DmelCG32812|EG:114D9.1	0	0
91	31075	Drosophila melanogaster	DAAM	Dishevelled Associated Activator of Morphogenesis	CG14622|Daam|DmelCG14622|EG:114D9.2|anon-EST:Posey148|dDAAM|daam	0	0
92	31078	Drosophila melanogaster	CG11409	CG11409 gene product from transcript CG11409-RB	DmelCG11409|EG:8D8.2	0	0
93	31079	Drosophila melanogaster	CG11412	CG11412 gene product from transcript CG11412-RC	DmAAF45606|DmelCG11412|EG:8D8.6	0	0
94	31080	Drosophila melanogaster	Tsp2A	Tetraspanin 2A	CG11415|D8.7|Dm.Tsp2A|DmelCG11415|EG:8D8.7	0	0
95	31081	Drosophila melanogaster	CG11418	CG11418 gene product from transcript CG11418-RA	DmNP_569904|DmelCG11418|EG:8D8.8	0	0
96	31082	Drosophila melanogaster	CG12773	CG12773 gene product from transcript CG12773-RA	DmelCG12773|EG:8D8.3	0	0
97	31083	Drosophila melanogaster	CG11417	CG11417 gene product from transcript CG11417-RA	DmelCG11417|EG:8D8.4	0	0
98	31084	Drosophila melanogaster	png	pan gu	CG11420|DmelCG11420|EG:8D8.5|PNG|Png|fs(1)M2|pan-gnu	0	0
99	31085	Drosophila melanogaster	CG14770	CG14770 gene product from transcript CG14770-RA	DmelCG14770	0	0
100	31086	Drosophila melanogaster	ssx	sister-of-Sex-lethal	CG3056|DmelCG3056|EG:132E8.1|anon-EST:Posey102|cg3056	0	0
101	31089	Drosophila melanogaster	CG32813	CG32813 gene product from transcript CG32813-RE	CG11446|CG14771|DmelCG32813|anon-WO0153538.75	0	0
102	31090	Drosophila melanogaster	CG11448	CG11448 gene product from transcript CG11448-RA	DmelCG11448|EG:132E8.4	0	0
103	31093	Drosophila melanogaster	Gr2a	Gustatory receptor 2a	CG18531|DmelCG18531|EG:BACN32G11.1|GR2B1|Gr2B1	0	0
104	31094	Drosophila melanogaster	CG14785	CG14785 gene product from transcript CG14785-RA	DmelCG14785|EG:BACN32G11.2	0	0
105	31095	Drosophila melanogaster	CG14786	CG14786 gene product from transcript CG14786-RA	DmelCG14786|EG:BACN32G11.3	0	0
106	31096	Drosophila melanogaster	CG14787	CG14787 gene product from transcript CG14787-RA	DmelCG14787|EG:BACN32G11.4	0	0
107	31097	Drosophila melanogaster	ns3	nucleostemin 3	BACN32G11.5|CG14788|DmelCG14788|EG:BACN32G11.5|dNS3|dmNuc3|l(1)G0431	0	0
108	31098	Drosophila melanogaster	O-fut2	O-fucosyltransferase 2	CG14789|DmelCG14789|EG:BACN32G11.6|O-FUT2|O-fut|Ofut2	0	0
109	31099	Drosophila melanogaster	CG14777	CG14777 gene product from transcript CG14777-RB	BcDNA:RH63812|DmelCG14777|EG:80H7.10	0	0
110	31100	Drosophila melanogaster	CG14778	CG14778 gene product from transcript CG14778-RA	DmelCG14778	0	0
111	31101	Drosophila melanogaster	pck	pickel	CG14779|DmelCG14779|EG:80H7.2|Mega|l(1)G0044|mega	0	0
112	31102	Drosophila melanogaster	CG14780	CG14780 gene product from transcript CG14780-RA	DmelCG14780|EG:80H7.3|SP95	0	0
113	31103	Drosophila melanogaster	Rab27	CG14791 gene product from transcript CG14791-RB	AAF45634|AAF45635|CG14791|DmRab27|DmelCG14791|EG:80H7.4|dm-Rab27	0	0
114	31104	Drosophila melanogaster	mei-38	meiotic 38	CG14781|DmelCG14781|EG:80H7.11|Ssp1|ssp1	0	0
115	31105	Drosophila melanogaster	CG14782	CG14782 gene product from transcript CG14782-RA	DmelCG14782|EG:80H7.5	0	0
116	31106	Drosophila melanogaster	sta	stubarista	37LRP/p40|CG14792|DmelCG14792|EG:80H7.6|Lam-r|P40|Rp40|RpSA|STA|Sa|anon-EST:Liang-2.56|clone 2.56|k14|l(1)2Af|l(1)G0130|l(1)G0448	0	0
117	31107	Drosophila melanogaster	Nmdar2	NMDA receptor 2	79G8T|CG14793|CG14794|CG33513|CT34603|DmelCG33513|DrNR2|EG:80H7.7|ESTS:79G8T|NMDAR2|anon-sts34|dNR2|dnmdar-II	0	0
118	31109	Drosophila melanogaster	CG14795	CG14795 gene product from transcript CG14795-RB	DmelCG14795|EG:196F3.3	0	0
119	31110	Drosophila melanogaster	CG32810	CG32810 gene product from transcript CG32810-RB	CG14783|CG14784|DmelCG32810|EG:196F3.2	0	0
120	31111	Drosophila melanogaster	Mur2B	Mucin related 2B	CG14796|DmelCG14796|EG:56G7.1	0	0
121	31115	Drosophila melanogaster	CG11509	CG11509 gene product from transcript CG11509-RA	DmelCG11509	0	0
122	31118	Drosophila melanogaster	dor	deep orange	CG3093|Deep-orange|DmelCG3093|Dor|EG:171E4.1|Vps18|dor1|l(1)2Be|l(1)2Bw|l(1)7|l(1)76	0	0
123	31119	Drosophila melanogaster	CG3740	CG3740 gene product from transcript CG3740-RA	DmelCG3740|EG:171E4.4	0	0
124	31120	Drosophila melanogaster	hfw	halfway	CG3095|CT10406|DmelCG3095|EG:171E4.2|SWI|l(1)2Bf|l(1)nfw|swi	0	0
125	31121	Drosophila melanogaster	CG32809	CG32809 gene product from transcript CG32809-RG	CG3737|CG3783|CG3791|DmelCG32809|EG:171E4.3|EG:73D1.1|EG:9D2.2	0	0
126	31123	Drosophila melanogaster	CG14797	CG14797 gene product from transcript CG14797-RC	DmelCG14797	0	0
127	31124	Drosophila melanogaster	b6	CG3100 gene product from transcript CG3100-RA	CG3100|DmelCG3100|EG:9D2.1	0	0
128	31126	Drosophila melanogaster	CG14798	CG14798 gene product from transcript CG14798-RA	BcDNA:RE57135|DmelCG14798	0	0
129	31127	Drosophila melanogaster	a6	CG3771 gene product from transcript CG3771-RA	CG3771|DmelCG3771|EG:9D2.3	0	0
130	31128	Drosophila melanogaster	CG3795	CG3795 gene product from transcript CG3795-RA	BcDNA:GH24985|DmelCG3795|EG:9D2.4|SP160	0	0
131	31129	Drosophila melanogaster	Scgdelta	Sarcoglycan delta	BEST:GH21860|CG14808|CT34621|DmSCG-gammadelta|DmelCG14808|EG:4F1.1|GH21860|Sgcd	0	0
132	31130	Drosophila melanogaster	Adar	Adenosine deaminase acting on RNA	ADAR|ADAR1|CG12598|DmelCG12598|EG:BACN35H14.1|adar|cg12598|dADAR|dAdar|hypnos-2	0	0
133	31131	Drosophila melanogaster	CG14810	CG14810 gene product from transcript CG14810-RB	DmelCG14810	0	0
134	31132	Drosophila melanogaster	CG14811	CG14811 gene product from transcript CG14811-RB	DmelCG14811	0	0
135	31136	Drosophila melanogaster	CG42666	CG42666 gene product from transcript CG42666-RG	CG14799|CG14800|CG14801|CG17968|DmelCG42666|Dmel_CG14799|Dmel_CG14801|EG:131F2.2|EG:137E7.1	0	0
136	31137	Drosophila melanogaster	CG14812	CG14812 gene product from transcript CG14812-RA	BcDNA:RE59545|DmelCG14812|EG:131F2.3	0	0
137	31139	Drosophila melanogaster	CG14814	CG14814 gene product from transcript CG14814-RA	DmelCG14814|EG:63B12.6	0	0
138	31140	Drosophila melanogaster	MED18	Mediator complex subunit 18	CG14802|DmelCG14802|EG:63B12.13|Med18|Srb5/Med28b|dp28b|p28|p28/CG14802	0	0
139	31141	Drosophila melanogaster	CG14815	CG14815 gene product from transcript CG14815-RA	DmelCG14815|EG:63B12.5	0	0
140	31142	Drosophila melanogaster	CG14803	CG14803 gene product from transcript CG14803-RA	DmelCG14803|EG:63B12.9	0	0
141	31143	Drosophila melanogaster	Pgam5	Phosphoglycerate mutase 5	CG14816|DPGAM5|DmelCG14816|EG:63B12.4|dPGAM5	0	0
142	31144	Drosophila melanogaster	Vps26	Vacuolar protein sorting 26	131F2S|CG14804|DmelCG14804|Dvps26|EG:63B12.8|ESTS:131F2S|anon-sts13	0	0
143	31145	Drosophila melanogaster	CG14817	CG14817 gene product from transcript CG14817-RA	DmelCG14817|EG:63B12.11	0	0
144	31146	Drosophila melanogaster	CG14805	CG14805 gene product from transcript CG14805-RA	DmelCG14805|EG:63B12.7|i207	0	0
145	31147	Drosophila melanogaster	CG14818	CG14818 gene product from transcript CG14818-RA	BcDNA:RE09176|BcDNA:RH52516|CT34631|DmelCG14818|EG:63B12.12	0	0
146	31148	Drosophila melanogaster	CG14806	CG14806 gene product from transcript CG14806-RA	DmelCG14806	0	0
147	31149	Drosophila melanogaster	trr	trithorax-related	CG3848|DmelCG3848|EG:63B12.3|TRR|Trr|anon-2Bb	0	0
148	31150	Drosophila melanogaster	mRpL16	mitochondrial ribosomal protein L16	CG3109|D-15|D15|DmelCG3109|EG:63B12.2|L16|anon-2Bd	0	0
149	31151	Drosophila melanogaster	arm	armadillo	ARM|Arm|CG11579|Dm Arm|DmelCG11579|EG:86E4.6|beta-Cat|beta-cat|beta-cat-arm|beta-catenin/Arm|betacat|l(1)2Bv|l(1)G0192|l(1)G0234|l(1)G0410|l(1)arm|t12687 ALR Dm	0	0
150	31152	Drosophila melanogaster	CG32801	CG32801 gene product from transcript CG32801-RA	CG14819|DmelCG32801	0	0
151	31153	Drosophila melanogaster	mip130	Myb-interacting protein 130	86E4.4|CG3480|DmelCG3480|EG:86E4.4|Mip130|Mip130/TWIT|TWIT|Twit|twit	0	0
152	31154	Drosophila melanogaster	Edem1	CG3810 gene product from transcript CG3810-RC	CG3810|DM-pI|DmelCG3810|EDEM1|EG.86E4.2|EG:86E4.2	0	0
153	31155	Drosophila melanogaster	Rbcn-3B	Rabconnectin-3B	CG17766|DmelCG17766|EG:86E4.3|FK39	0	0
154	31156	Drosophila melanogaster	eIF2B-epsilon	CG3806 gene product from transcript CG3806-RB	CG3806|DmelCG3806|EG:86E4.1|eIF-2bepsilon|eIF2Bepsilon|elf2B-epsilon	0	0
155	31157	Drosophila melanogaster	Ocrl	Oculocerebrorenal syndrome of Lowe 1 ortholog	CG3573|DmelCG3573|EG:86E4.5|dOCRL	0	0
156	31158	Drosophila melanogaster	CG11596	CG11596 gene product from transcript CG11596-RC	DmelCG11596|EG:39E1.1	0	0
157	31160	Drosophila melanogaster	CG3587	CG3587 gene product from transcript CG3587-RA	DmelCG3587|EG:39E1.2	0	0
158	31161	Drosophila melanogaster	CG3600	CG3600 gene product from transcript CG3600-RA	DmelCG3600|EG:BACH61I5.1|EP(X)1232|EP1232	0	0
159	31162	Drosophila melanogaster	Hr4	CG16902 gene product from transcript CG16902-RC	CG16902|DHR4|DmelCG16902|EG:133E12.2|GRF|NR6A2	0	0
160	31163	Drosophila melanogaster	CG4406	CG4406 gene product from transcript CG4406-RA	DmelCG4406|EG:133E12.3	0	0
161	31165	Drosophila melanogaster	usp	ultraspiracle	2C|CF1|CF1/USP|CF1/Usp|CG4380|Cf1|DmUSP|DmUsp|DmelCG4380|EG:22E5.1|NR2B4|USP|Usp|XR2C|cf1|dUSP|dmUSP|l(1)2Cf|l(1)usp	0	0
162	31166	Drosophila melanogaster	Actn	alpha actinin	CG4376|CT14163|CT14232|DmelCG4376|EG:133E12.1|GA17|HM-29|actn|alpha-actinin|fliA|l(1)2Cb|l(1)EA82|y	0	0
163	31167	Drosophila melanogaster	CG4325	CG4325 gene product from transcript CG4325-RA	DmelCG4325|EG:22E5.12	0	0
164	31168	Drosophila melanogaster	moody	CG4322 gene product from transcript CG4322-RD	1631|CG4322|DmelCG4322|EG:22E5.11|EP1631|Moody	0	0
165	31169	Drosophila melanogaster	CG4313	CG4313 gene product from transcript CG4313-RA	DmelCG4313|EG:22E5.10	0	0
166	31170	Drosophila melanogaster	SIK2	Salt-induced kinase 2	CG4290|DmelCG4290|EG:22E5.8|SIK	0	0
167	31171	Drosophila melanogaster	CG4281	CG4281 gene product from transcript CG4281-RA	DmelCG4281|EG:22E5.7	0	0
168	31172	Drosophila melanogaster	CG14054	CG14054 gene product from transcript CG14054-RA	BcDNA:AT13882|DmelCG14054	0	0
169	31173	Drosophila melanogaster	CG4194	CG4194 gene product from transcript CG4194-RA	DmelCG4194|EG:22E5.6	0	0
170	31174	Drosophila melanogaster	CG4199	CG4199 gene product from transcript CG4199-RG	143005_at|DmelCG4199|EG:22E5.5	0	0
171	31175	Drosophila melanogaster	CG4061	CG4061 gene product from transcript CG4061-RA	DmelCG4061|EG:22E5.3|RTC1_DROME	0	0
172	31176	Drosophila melanogaster	CG4045	CG4045 gene product from transcript CG4045-RA	DmelCG4045|EG:22E5.4	0	0
173	31177	Drosophila melanogaster	CG4025	CG4025 gene product from transcript CG4025-RA	DmelCG4025|EG:22E5.9|anon-WO0140519.169	0	0
174	31178	Drosophila melanogaster	CG16903	CG16903 gene product from transcript CG16903-RA	DmelCG16903|EG:67A9.2|anon-WO03040301.211	0	0
175	31179	Drosophila melanogaster	Unc-76	CG3981 gene product from transcript CG3981-RB	BcDNA:GH10260|CG18851|CG3981|DmelCG3981|Dunc-76|EG:67A9.1|UNC-76|l(1)G0066|l(1)G0158|l(1)G0310|l(1)G0333|l(1)G0360|unc-76	0	0
176	31181	Drosophila melanogaster	ph-p	polyhomeotic proximal	CG18412|CG18414|DmelCG18412|EG:87B1.5|PH|PH-p|PHP|Ph|Ph-p|PhP|ph|ph-P|ph[P]|ph[p]|phm|php	0	0
177	31184	Drosophila melanogaster	CG3835	CG3835 gene product from transcript CG3835-RB	DmelCG3835|EG87B1|EG:87B1.3	0	0
178	31185	Drosophila melanogaster	Pgd	Phosphogluconate dehydrogenase	6-PGD|6-Pgd|6-pgd|6PGD|6PGDH|6Pgd|6Pgdh|6pgdh|A7|CG3724|DmelCG3724|EG:87B1.4|N1|PGD|Pdg|l(1)2Dc|l(1)2De|l(1)A7|l(1)G0385|l(1)N1|l(1)N3[90]|l(1)Pgd|l(1)Pgd-A|l35|pgd	0	0
179	31186	Drosophila melanogaster	bcn92	CG3717 gene product from transcript CG3717-RA	BcDNA:RE57896|CG3717|DmelCG3717|EG:87B1.6|NEST:bs15a04	0	0
180	31187	Drosophila melanogaster	wapl	wings apart-like	C204|CG3707|DmelCG3707|EG:87B1.2|N2|RNA D|RNAD|l(1)2Dd|l(1)2Df|l(1)C204|l(1)N2|l(1)N5[72]|l74|pasc|wap	0	0
181	31188	Drosophila melanogaster	Cyp4d1	Cytochrome P450-4d1	4d1|CG3656|CYP4D1|CYP6D1|Cyp4D1|Cyt-P450-4D1|DmelCG3656|EG:87B1.1|P-450|P450|cyp4d1	0	0
182	31189	Drosophila melanogaster	CG3630	CG3630 gene product from transcript CG3630-RA	152A3.3|DmelCG3630|EG:152A3.3	0	0
183	31190	Drosophila melanogaster	CG3621	CG3621 gene product from transcript CG3621-RA	152A3.7|BcDNA:RE75088|DmelCG3621|EG:152A3.7|RNAA|anon-2D|anon-2Db	0	0
184	31192	Drosophila melanogaster	Cyp4d2	Cytochrome P450-4d2	4d2|CG3466|CYP4D2|Cyt-P450-4D2|DmelCG3466|EG:152A3.4|P-450|P450	0	0
185	31193	Drosophila melanogaster	Cyp4ae1	Cytochrome P450-4ae1	4ae1|CG10755|CYP4E4|Cyp4e4|Cypae1|DmelCG10755|EG:152A3.6|I|P-450|P450|TcD20|anon-2Ea	0	0
186	31194	Drosophila melanogaster	pn	prune	CG3461|DmelCG3461|EG:152A3.5|N3|N4|TcD37	0	0
187	31195	Drosophila melanogaster	Nmd3	Nonsense-mediated mRNA 3	CG3460|DmelCG3460|EG:152A3.1|II|TcD12|TcD13|anon-2Eb|dNmd3	0	0
188	31196	Drosophila melanogaster	CG3457	CG3457 gene product from transcript CG3457-RA	DmelCG3457|EG:17E2.1	0	0
189	31197	Drosophila melanogaster	CG14053	CG14053 gene product from transcript CG14053-RA	BcDNA:AT10359|DmelCG14053	0	0
190	31198	Drosophila melanogaster	Mct1	Monocarboxylate transporter 1	CG3456|DmelCG3456|EG:103B4.3	0	0
191	31200	Drosophila melanogaster	msta	CG33548 gene product from transcript CG33548-RB	CG18033|CG32799|CG32800|CG33548|DmelCG33548|EG:103B4.4|EG:103B4.5|MSTA|Msta	0	0
192	31201	Drosophila melanogaster	Vinc	Vinculin	CG3299|CT11081|DmelCG3299|Dmvincp|EG:103B4.1|Vin|Vin2EF|vinc	0	0
193	31203	Drosophila melanogaster	CG14052	CG14052 gene product from transcript CG14052-RA	DmelCG14052	0	0
194	31204	Drosophila melanogaster	pcx	pecanex	CG3443|DMPCX|DmelCG3443|EG:30B8.4|fs(1)12-1012|fs(1)12-1743|fs(1)12-2135|fs(1)12-3014|fs(1)12-3102|fs(1)12-4169|fs(1)14-1153|fs(1)14-567|fs(1)A387|fs(1)M10|fs(1)pcx|mel(1)R|mel(1)R1	0	0
195	31205	Drosophila melanogaster	kz	kurz	CG3228|DmelCG3228|EG:30B8.2|N1|N8|l(1)2Eb|l(1)N4|l67	0	0
196	31207	Drosophila melanogaster	Or2a	Odorant receptor 2a	2F.1|2a|AN4|CG3206|DOR2F.1|DOR62|DmelCG3206|Dor62|EG:30B8.7|Or2F.1|Or62|dor62	0	0
197	31208	Drosophila melanogaster	crn	crooked neck	62D9.a|CG18842|CG3193|Crn|DmelCG3193|EG:30B8.1|N10|N5|RC63|l(1)2|l(1)2Fa|l(1)CRN|l(1)N7|l(1)crn|l30|yok	0	0
198	31209	Drosophila melanogaster	CG3191	CG3191 gene product from transcript CG3191-RA	62D9.a|BEST:GM01072|CG18842|DmelCG3191|EG:30B8.3	0	0
199	31210	Drosophila melanogaster	CG3091	CG3091 gene product from transcript CG3091-RA	DmelCG3091	0	0
200	31211	Drosophila melanogaster	CG3078	CG3078 gene product from transcript CG3078-RA	DmelCG3078|EG:30B8.6	0	0
201	31212	Drosophila melanogaster	l(1)G0144	lethal (1) G0144	CG3073|DmelCG3073	0	0
202	31213	Drosophila melanogaster	CG3071	CG3071 gene product from transcript CG3071-RA	DmelCG3071|EG:25E8.3	0	0
203	31214	Drosophila melanogaster	CG2924	CG2924 gene product from transcript CG2924-RA	DmelCG2924|EG:25E8.2|NICE5	0	0
204	31215	Drosophila melanogaster	CG2918	CG2918 gene product from transcript CG2918-RA	CT9894|DmelCG2918|EG:25E8.1	0	0
205	31217	Drosophila melanogaster	CG2865	CG2865 gene product from transcript CG2865-RA	DmelCG2865|EG:25E8.4|anon-WO03040301.165	0	0
206	31218	Drosophila melanogaster	CG14050	CG14050 gene product from transcript CG14050-RB	DmelCG14050|EG:BACH48C10.1|H48C10.1	0	0
207	31219	Drosophila melanogaster	CG2854	CG2854 gene product from transcript CG2854-RA	DmelCG2854|EG:BACH48C10.2	0	0
208	31220	Drosophila melanogaster	Ilp6	Insulin-like peptide 6	CG14049|DILP|DILP6|Dilp|Dilp 6|DmelCG14049|Ilp|Ilp-6|dILP6|dilp|dilp-6|dilp6	0	0
209	31221	Drosophila melanogaster	phl	pole hole	11-29|C110|CG2845|D-RAF|D-Raf|D-raf|D-raf1|DRaf|DRaf1|DmelCG2845|Draf|Draf-1|Draf1|EG:BACH48C10.3|Phl|RAF|Raf|Raf/phl|Raf1|draf|l(1)2Fe|l(1)G0475|l(1)ph|l(1)phl|l(1)pole hole|l(1)polehole|l(1)polehole	0	0
210	31222	Drosophila melanogaster	mRpL14	mitochondrial ribosomal protein L14	BcDNA:RH18819|CG14048|DmelCG14048|EG:BACH48C10.6|L14|mRPL14	0	0
211	31224	Drosophila melanogaster	CG14047	CG14047 gene product from transcript CG14047-RH	DmelCG14047|EG:BACH48C10.4	0	0
212	31225	Drosophila melanogaster	PsGEF	Protostome-specific GEF	CG14045|DmPsGEF|DmelCG14045|EG:BACH7M4.1|EG:BACH7M4.2	0	0
213	31226	Drosophila melanogaster	CG12496	CG12496 gene product from transcript CG12496-RA	DmelCG12496|EG:BACH7M4.4	0	0
214	31227	Drosophila melanogaster	gt	giant	CG7952|DmelCG7952|EG:BACH7M4.5|GIAN_DROME|GT|Giant|Gt|l(1)3Aa|l(1)giant	0	0
215	31228	Drosophila melanogaster	tko	technical knockout	CG7925|DmelCG7925|EG:BACH59J11.1|MRP-S12|MRPS12|S12|l(1)3Ab|l(1)tko|mRpS12|mt-rps12|rps12	0	0
216	31229	Drosophila melanogaster	boi	brother of ihog	Boi|CG13756|CG32796|CG7894|CT23737|CT33235|DmelCG32796|EG:BACH59J11.2	0	0
217	31230	Drosophila melanogaster	z	zeste	CG7803|DmelCG7803|EG:BACH59J11.3|Z|e(bx)|en-bx	0	0
218	31234	Drosophila melanogaster	Pdfr	Pigment-dispersing factor receptor	BACR25B3.3|CG13758|DmeCG13758|DmelCG13758|EG:BACR25B3.3|Han|PDF-R1|PDFR|Pdf-R1|PdfR|anon-WO0170980.157|anon-WO0170980.158|gop|han|pdfr	0	0
219	31235	Drosophila melanogaster	Vha36-3	Vacuolar H[+] ATPase subunit 36-3	CG8310|DmelCG8310|EG:BACR25B3.4|vha36-3	0	0
220	31236	Drosophila melanogaster	CG13759	CG13759 gene product from transcript CG13759-RB	BcDNA:AT19803|CT33239|DmelCG13759|EG:BACR25B3.5	0	0
221	31237	Drosophila melanogaster	CG13760	CG13760 gene product from transcript CG13760-RD	DmelCG13760|EG:BACR25B3.6	0	0
222	31239	Drosophila melanogaster	egh	egghead	CG9659|DmelCG9659|EG:BACR25B3.8|ZW-4|l(1)3Ae|l(1)zw4|zw-4|zw4	0	0
223	31240	Drosophila melanogaster	Klp3A	Kinesin-like protein at 3A	3A7Kin|BcDNA:LD21815|CG8590|DmKLP3A|DmKlp3A|DmelCG8590|EG:BACR25B3.9|KIF4|KIF4A|KLP-3A|KLP3A|Klp3a|fs(1)M4|klp3A|mei-352	0	0
224	31243	Drosophila melanogaster	CG8636	CG8636 gene product from transcript CG8636-RA	DmelCG8636|cg8636|eIF s4|eIF-3|eIF3-S4	0	0
225	31244	Drosophila melanogaster	Tsp3A	Tetraspanin 3A	BACR7C10.6|CG10742|Dm.Tsp3A|DmelCG10742|EG:BACR7C10.6	0	0
226	31245	Drosophila melanogaster	Seipin	CG9904 gene product from transcript CG9904-RA	CG9904|DmelCG9904|EG:BACR7C10.1	0	0
227	31246	Drosophila melanogaster	brv3	brivido-3	CG13762|CT33244|DmelCG13762|EG:BACR7C10.7	0	0
228	31247	Drosophila melanogaster	PI4KIIIalpha	Phosphatidylinositol 4-kinase III alpha	CG10260|DmelCG10260|EG:BACR7C10.2|PI4K|PI4KIII[[alpha]]|Pi4KIIIalpha|stt4	0	0
229	31248	Drosophila melanogaster	sgg	shaggy	CG2621|DMSGG3|DMZ3K25Z|Dm Zw3|DmelCG2621|Dmsgg3|EG:155E2.3|EG:BACR7C10.8|GSK|GSK-3|GSK-3B|GSK-3beta|GSK-3betaSgg|GSK3|GSK3-beta|GSK3Beta|GSK3beta|GSK3beta/SGG|GSK3betagr|GSKbeta|Gsk-3|Gsk3|SGG|SGG/GSK	0	0
230	31249	Drosophila melanogaster	HLH3B	Helix loop helix protein 3B	CG2655|DmelCG2655|DroSCL|EG:155E2.2|HLH3b|bHLHa20	0	0
231	31250	Drosophila melanogaster	CG2652	CG2652 gene product from transcript CG2652-RA	DmelCG2652|EG:155E2.5	0	0
232	31251	Drosophila melanogaster	per	period	CG2647|Clk|DmelCG2647|EG:155E2.4|PER|Per|clk-6|dPER|dper|unamed	0	0
233	31252	Drosophila melanogaster	CG2650	CG2650 gene product from transcript CG2650-RA	0.9|0.9 gene|DmelCG2650|EG:155E2.1|anon-3B1.2	0	0
234	31253	Drosophila melanogaster	CG2658	CG2658 gene product from transcript CG2658-RB	Dm100G10.aj|DmelCG2658|EG:100G10.7|anon-3Ba	0	0
235	31254	Drosophila melanogaster	CG2662	CG2662 gene product from transcript CG2662-RA	DmelCG2662|EG:100G10.6|MAD|snuts	0	0
236	31255	Drosophila melanogaster	Csat	CG2675 gene product from transcript CG2675-RA	CG2675|CSAT|DmNST|DmUGT|DmelCG2675|EG:100G10.5|UDP-Gal/UDP-GalNAc|anon-3Bb|dNST-1|dNST-2|ugt	0	0
237	31256	Drosophila melanogaster	eIF2B-beta	CG2677 gene product from transcript CG2677-RA	CG2677|DMC100G10.3|DmelCG2677|EG:100G10.3|eIF2Bbeta	0	0
238	31257	Drosophila melanogaster	CG2680	CG2680 gene product from transcript CG2680-RB	DmelCG2680|EG:100G10.4|Phos2680	0	0
239	31258	Drosophila melanogaster	CG2681	CG2681 gene product from transcript CG2681-RA	100G10.2|DmelCG2681|EG:100G10.2	0	0
240	31259	Drosophila melanogaster	CG2685	CG2685 gene product from transcript CG2685-RA	DmelCG2685|EG:100G10.1	0	0
241	31260	Drosophila melanogaster	CG2694	CG2694 gene product from transcript CG2694-RA	DmelCG2694|EG:100G10.8|EG:95B7.10	0	0
242	31261	Drosophila melanogaster	CG2701	CG2701 gene product from transcript CG2701-RA	DmelCG2701|EG:95B7.9|II|anon-3Bd	0	0
243	31262	Drosophila melanogaster	fs(1)Yb	female sterile (1) Yb	CG2706|DmelCG2706|EG:95B7.8|YB|Yb|fs(1)M104|fs(1)Y[b]|nov	0	0
244	31263	Drosophila melanogaster	fs(1)Ya	female sterile (1) Young arrest	CG2707|DmelCG2707|EG:95B7.4|YA|Ya|fs(1)73|fs(1)M12|fs(1)Y2|fs(1)Y[a]	0	0
245	31264	Drosophila melanogaster	CG2709	CG2709 gene product from transcript CG2709-RA	DmelCG2709|EG:95B7.5	0	0
246	31265	Drosophila melanogaster	dwg	deformed wings	CG2711|CG2714|DWG|DmelCG2711|EG:95B7.6|SBP|Sbp|ZW-5|ZW5|Zw-5|Zw5|l(1)3Be|l(1)zw5|ves|zw-5|zw5	0	0
247	31266	Drosophila melanogaster	ttm50	tiny tim 50	CG2713|DmelCG2713|EG:95B7.3|Gp99|i238|i90	0	0
248	31267	Drosophila melanogaster	CG2712	CG2712 gene product from transcript CG2712-RA	DmelCG2712|EG:95B7.7|III|anon-3Be	0	0
249	31268	Drosophila melanogaster	crm	cramped	CG2714|DmelCG2714|EG:95B7.2|ZW-9|l(1)3C1|l(1)3Ca|l(1)zw9|sa|sta[P]|swa|zw-9|zw9	0	0
250	31269	Drosophila melanogaster	Syx4	Syntaxin 4	CG2715|Dm Syx4|DmSyx4|DmelCG2715|EG:95B7.1|EG:95B7.11|Syx|Syx-4|syx4	0	0
251	31270	Drosophila melanogaster	CG32795	CG32795 gene product from transcript CG32795-RD	CG2716|CG2766|DmelCG32795|EG:BACN33B1.2	0	0
252	31271	Drosophila melanogaster	w	white	BACN33B1.1|CG2759|DMWHITE|DmelCG2759|EG:BACN33B1.1|c23|e(g)|m(g)|mw|w(AT)[[13]]	0	0
253	31272	Drosophila melanogaster	CG12498	CG12498 gene product from transcript CG12498-RA	DmelCG12498|EG:BACR43E12.1	0	0
254	31273	Drosophila melanogaster	CG14416	CG14416 gene product from transcript CG14416-RA	DmelCG14416|EG:BACR43E12.7	0	0
255	31274	Drosophila melanogaster	CG14417	CG14417 gene product from transcript CG14417-RA	DmelCG14417|EG:BACR43E12.6	0	0
256	31275	Drosophila melanogaster	CG14418	CG14418 gene product from transcript CG14418-RA	DmelCG14418|EG:BACR43E12.5	0	0
257	31276	Drosophila melanogaster	CG14419	CG14419 gene product from transcript CG14419-RA	DmelCG14419	0	0
258	31277	Drosophila melanogaster	CG3526	CG3526 gene product from transcript CG3526-RC	DmelCG3526|EG:BACR43E12.4	0	0
259	31278	Drosophila melanogaster	CG3588	CG3588 gene product from transcript CG3588-RH	DmelCG3588|EG:100G7.6	0	0
260	31279	Drosophila melanogaster	CG14424	CG14424 gene product from transcript CG14424-RA	DmelCG14424|EG:100G7.5	0	0
261	31280	Drosophila melanogaster	CG32793	CG32793 gene product from transcript CG32793-RA	CG18089|CG18852|CG3591|DmelCG32793|EG:100G7.1|EG:100G7.2|anon-3Ca|anon-3Cb	0	0
262	31282	Drosophila melanogaster	CG3592	CG3592 gene product from transcript CG3592-RA	DmelCG3592|frag7	0	0
263	31283	Drosophila melanogaster	CG3598	CG3598 gene product from transcript CG3598-RA	DmelCG3598|EG:100G7.3	0	0
264	31284	Drosophila melanogaster	CG14420	CG14420 gene product from transcript CG14420-RA	DmelCG14420	0	0
265	31285	Drosophila melanogaster	CG14421	CG14421 gene product from transcript CG14421-RA	DmelCG14421	0	0
266	31286	Drosophila melanogaster	CG14422	CG14422 gene product from transcript CG14422-RA	DmelCG14422	0	0
267	31287	Drosophila melanogaster	CG14423	CG14423 gene product from transcript CG14423-RA	DmelCG14423	0	0
268	31288	Drosophila melanogaster	CG17959	CG17959 gene product from transcript CG17959-RA	DmelCG17959	0	0
269	31289	Drosophila melanogaster	CG3603	CG3603 gene product from transcript CG3603-RA	BcDNA:RH09070|DmelCG3603	0	0
270	31290	Drosophila melanogaster	rst	roughest	CG4125|CT13684|DmelCG4125|IREE-C|IRREC/RST|Irre-C|IrreC|IrreC-Rst|IrreC-rst|IrreC/Rst|IrrecC|Rst|UB883|irreC|irreC-rst|irrecC-rst|rst-irreC|rst-irrecC|rst/irrecC	0	0
271	31291	Drosophila melanogaster	CG4116	CG4116 gene product from transcript CG4116-RA	DmelCG4116	0	0
272	31292	Drosophila melanogaster	kirre	kin of irre	CG3653|CT12279|DUF|DUF/KIRRE|DmelCG3653|Duf|Duf/Kirre|EG:163A10.1|Kirre|duf|duf/kirre	0	0
273	31293	Drosophila melanogaster	N	Notch	1.1|16-178|16-55|Ax|CG3936|CT13012|Chp|Co|DmelCG3936|EG:140G11.1|EG:163A10.2|anon-EST:Liang-1.12|clone 1.12|co|dNotch|fa|l(1)3Cb|l(1)Ax|l(1)N|n[fah]|nd|notch|shd|spl|swb	0	0
274	31294	Drosophila melanogaster	Fcp3C	Follicle cell protein 3C	CG4015|DmelCG4015|EG:140G11.2|Ecp3C|VMP3C	0	0
275	31295	Drosophila melanogaster	CG3939	CG3939 gene product from transcript CG3939-RA	BEST:SD07039|DmelCG3939|EG:140G11.5	0	0
276	31297	Drosophila melanogaster	CG14265	CG14265 gene product from transcript CG14265-RB	BcDNA:RE43371|DmelCG14265|EG:96G10.8	0	0
277	31298	Drosophila melanogaster	ng2	new glue 2	BcDNA:RE05239|CG14266|DmelCG14266|EG:96G10.4|ng|ng-2	0	0
278	31299	Drosophila melanogaster	ng3	new glue 3	BcDNA:LP03924|CG10788|DmelCG10788|EG:96G10.3|ng|ng-3	0	0
279	31300	Drosophila melanogaster	ng1	new glue 1	CG10781|DmelCG10781|EG:96G10.5|SC1|ng|ng-1|ngp	0	0
280	31301	Drosophila melanogaster	ng4	new glue 4	CG10789|DmelCG10789|EG:96G10.2|ng|ng-4	0	0
281	31303	Drosophila melanogaster	Pig1	Pre-intermoult gene 1	CG10790|DmelCG10790|EG:96G10.1|Pig-1|gsg|pig1	0	0
282	31304	Drosophila melanogaster	Sgs4	Salivary gland secretion 4	CG12181|DmelCG12181|EG:96G10.6|SGS-4|SGS4|Sgs|Sgs-4|sgs-4|sgs4	0	0
283	31308	Drosophila melanogaster	CG10793	CG10793 gene product from transcript CG10793-RA	DmelCG10793	0	0
284	31309	Drosophila melanogaster	dnc	dunce	CG10791|CG10792|CG10797|CG14267|CG14268|CG32498|DmelCG32498|EG:140G11.4|EG:96G10.7|EG:BACN05I09.3|EG:BACN5I9.2|PDE4|PDEII|fs(1)M42	0	0
285	31310	Drosophila melanogaster	dm	diminutive	CG10798|D-Myc|DMYc|Dm|DmelCG10798|Dmyc|EG:BACN5I9.1|MYC|Myc|anon-WO03040301.171|bHLHe57|c-MYC|c-Myc|c-myc|d-myc|dMYC|dMyc|dMyc1|dm/dMyc|dm/myc|dmyc|dmyc1|l(1)G0139|l(1)G0354|l(1)G0359|myc	0	0
286	31311	Drosophila melanogaster	CG12535	CG12535 gene product from transcript CG12535-RB	DmelCG12535	0	0
287	31312	Drosophila melanogaster	CG14269	CG14269 gene product from transcript CG14269-RA	DmelCG14269	0	0
288	31313	Drosophila melanogaster	CG16782	CG16782 gene product from transcript CG16782-RA	DmelCG16782	0	0
289	31314	Drosophila melanogaster	CG10801	CG10801 gene product from transcript CG10801-RA	DmelCG10801	0	0
290	31315	Drosophila melanogaster	CG16781	CG16781 gene product from transcript CG16781-RA	DmelCG16781	0	0
291	31316	Drosophila melanogaster	CG12206	CG12206 gene product from transcript CG12206-RA	DmelCG12206	0	0
292	31317	Drosophila melanogaster	CG10804	CG10804 gene product from transcript CG10804-RB	DmelCG10804	0	0
293	31318	Drosophila melanogaster	CG10802	CG10802 gene product from transcript CG10802-RA	DmelCG10802|anon-EST:Posey113	0	0
294	31319	Drosophila melanogaster	CG14270	CG14270 gene product from transcript CG14270-RA	DmelCG14270	0	0
295	31320	Drosophila melanogaster	CG10803	CG10803 gene product from transcript CG10803-RA	DmelCG10803	0	0
296	31321	Drosophila melanogaster	Gas8	Growth arrest specific protein 8	CG14271|DmelCG14271	0	0
297	31322	Drosophila melanogaster	CG32791	CG32791 gene product from transcript CG32791-RA	CG13019|CG13020|DmelCG32791	0	0
298	31323	Drosophila melanogaster	CG13021	CG13021 gene product from transcript CG13021-RA	BcDNA:AT30881|DmelCG13021	0	0
299	31326	Drosophila melanogaster	CG2875	CG2875 gene product from transcript CG2875-RB	DmelCG2875	0	0
300	31328	Drosophila melanogaster	Ilp7	Insulin-like peptide 7	CG13317|DILP|DILP7|Dilp|Dilp 7|DmelCG13317|ILP7|Ilp|Ilp-7|dilp|dilp-7|dilp7	0	0
301	31329	Drosophila melanogaster	Parg	Poly(ADP-ribose) glycohydrolase	CG2864|DmelCG2864|EG:114E2.1|HD10914|PARG|parg	0	0
302	31331	Drosophila melanogaster	Mnt	CG13316 gene product from transcript CG13316-RD	CG13316|CG2856|DmMnt|DmelCG13316|EG:114E2.2|MNT|Mad|Mad-3E|bHLHe43|dMad|dMnt|dmnt|mnt	0	0
303	31332	Drosophila melanogaster	Rala	Ras-related protein	CG2849|D-RalA|DRal|DRala|Dm RalA|DmelCG2849|Dral|DralA|Drala|RALA|Ral|Ral-a|RalA|anon-EST:fe1H4|dRal|l(1)G0174|l(1)G0373|l(1)G0501|ral|ralA	0	0
304	31335	Drosophila melanogaster	HIP-R	Hsc/Hsp70-interacting protein related	CG2947|DmelCG2947|Hip|anon-EST:fe1A9	0	0
305	31336	Drosophila melanogaster	CG32779	CG32779 gene product from transcript CG32779-RA	CG15238|CG18771|DmelCG32779	0	0
306	31338	Drosophila melanogaster	CG2901	CG2901 gene product from transcript CG2901-RA	DmelCG2901	0	0
307	31339	Drosophila melanogaster	ec	echinus	CG2904|DmelCG2904|EG:EG0002.3	0	0
308	31340	Drosophila melanogaster	yin	CG2913 gene product from transcript CG2913-RA	CG2913|DmelCG2913|EG:EG0002.1|OPT1|OpT1|Yin|opt|opt1	0	0
309	31341	Drosophila melanogaster	CG2930	CG2930 gene product from transcript CG2930-RD	BcDNA:GH06717|CG32780|CG32787|DmelCG2930	0	0
310	31342	Drosophila melanogaster	VhaAC39-1	Vacuolar H[+] ATPase subunit AC39-1	CG2934|DmelCG2934|V-ATPase|VhaAC39|Vhaac39|anon-EST:GressD5|vhaAC39|vhaAC39-1	0	0
311	31343	Drosophila melanogaster	CG15239	CG15239 gene product from transcript CG15239-RA	DmelCG15239	0	0
312	31344	Drosophila melanogaster	CG42541	CG42541 gene product from transcript CG42541-RD	BcDNA:RH43809|CG15240|CG16828|CG16829|CG32776|DmelCG42541|Dmel_CG15240|Dmel_CG32776	0	0
313	31347	Drosophila melanogaster	CG2938	CG2938 gene product from transcript CG2938-RB	DmelCG2938	0	0
314	31348	Drosophila melanogaster	CG2941	CG2941 gene product from transcript CG2941-RA	DmelCG2941	0	0
315	31349	Drosophila melanogaster	Vap-33-1	CG5014 gene product from transcript CG5014-RB	BcDNA:GM03307|CG5014|DVAP|DVAP-33A|DVAP33A|DmelCG5014|VAP|VAP-33|VAP-33-1|VAP33-A|VAPB|Vap33-1|anon-EST:Liang-2.42|anon-WO03040301.124|clone 2.42|dVAP|dVAP33A|dvap33a|l(1)G0231|vap-33A|vap33-1	0	0
316	31350	Drosophila melanogaster	lva	lava lamp	ABP2|CG#6450|CG6450|DmelCG6450|LVA|Lava|Lva|Lvl|lava|lvl	0	0
317	31351	Drosophila melanogaster	CG6428	CG6428 gene product from transcript CG6428-RA	CG-6428|DmelCG6428	0	0
318	31352	Drosophila melanogaster	CG6414	CG6414 gene product from transcript CG6414-RA	DmelCG6414	0	0
319	31353	Drosophila melanogaster	CG43284	CG43284 gene product from transcript CG43284-RB	CG32778|CG32790|CG4985|DmelCG43284|Dmel_CG32778|Dmel_CG32790	0	0
320	31354	Drosophila melanogaster	CG15376	CG15376 gene product from transcript CG15376-RA	DmelCG15376	0	0
321	31355	Drosophila melanogaster	CG6379	CG6379 gene product from transcript CG6379-RA	DmelCG6379	0	0
322	31356	Drosophila melanogaster	CG15375	CG15375 gene product from transcript CG15375-RA	DmelCG15375	0	0
323	31357	Drosophila melanogaster	Xpac	Xeroderma pigmentosum group A-like	CG6358|DhR14|DhXPA|DmXPA|DmelCG6358|Dxpa|EG:EG0007.8|XPAC|XPA_DROME|Xpa|dmXPA|dxpa	0	0
324	31358	Drosophila melanogaster	brn	brainiac	CG4934|DmelCG4934|EG:EG0007.6|brc|fs(1)107|fs(1)A107|l(1)6P6	0	0
325	31359	Drosophila melanogaster	cib	ciboulot	CG4944|DmelCG4944|EG0007-11|EG:EG0007.11	0	0
326	31361	Drosophila melanogaster	dgt4	dim gamma-tubulin 4	BcDNA:SD26403|CG4865|Dgt4|DmelCG4865|EG0007.10|EG:EG0007.10|msd3	0	0
327	31362	Drosophila melanogaster	Tip60	CG6121 gene product from transcript CG6121-RA	6121|CG6121|DmEG0007.7|Dmel/TIP60|DmelCG6121|DmelTIP60|EG0007.7|EG:EG0007.7|TIP60|dTIP60|dTip60|dmHAG405	0	0
328	31363	Drosophila melanogaster	tyf	twenty-four	CG4857|DmelCG4857|EG:EG0007.12|EG:EG0007.4	0	0
329	31364	Drosophila melanogaster	Fas2	Fasciclin 2	1D4|Ab 1D4|CG3665|CT12301|DmelCG3665|EG:EG0007.3|FAS 11|FAS II|FAS2|FASII|Fas|Fas II|FasII|FascII|Fasii|MAB1D4|anon-EST:Liang-1.60|clone 1.60|fas II|fas-II|fas2|fasII|l(1)G0032|l(1)G0048|l(1)G0081|l(1	0	0
330	31365	Drosophila melanogaster	CG15571	CG15571 gene product from transcript CG15571-RA	DmelCG15571	0	0
331	31366	Drosophila melanogaster	CG15570	CG15570 gene product from transcript CG15570-RA	DmelCG15570	0	0
332	31367	Drosophila melanogaster	Femcoat	CG15573 gene product from transcript CG15573-RB	CG15573|DmelCG15573	0	0
333	31368	Drosophila melanogaster	Muc4B	Mucin 4B	CG15574|CG15575|CG32774|DmelCG32774	0	0
334	31369	Drosophila melanogaster	CG15576	CG15576 gene product from transcript CG15576-RB	DmelCG15576	0	0
335	31370	Drosophila melanogaster	CG12691	CG12691 gene product from transcript CG12691-RA	DmelCG12691	0	0
336	31371	Drosophila melanogaster	CG15572	CG15572 gene product from transcript CG15572-RA	DmelCG15572	0	0
337	31372	Drosophila melanogaster	CG12692	CG12692 gene product from transcript CG12692-RB	DmelCG12692	0	0
338	31373	Drosophila melanogaster	mei-9	meiotic 9	CG3697|DhR1|DmXPF|DmelCG3697|MEI-9|Rad1p|mei9|mus(1)110|mus110|xpf/mei-9	0	0
339	31374	Drosophila melanogaster	CG2982	CG2982 gene product from transcript CG2982-RB	DmelCG2982	0	0
340	31375	Drosophila melanogaster	CG12693	CG12693 gene product from transcript CG12693-RB	DmelCG12693	0	0
341	31376	Drosophila melanogaster	norpA	no receptor potential A	CG3620|CdkA|DIP2|DmelCG3620|MRE18|NORPA|NorpA|PI-PLC|PLC|PLC-beta|PLCbeta|anon-EST:Posey221|nofC|rof|x12|x13|x16|x24	0	0
342	31377	Drosophila melanogaster	CG3626	CG3626 gene product from transcript CG3626-RA	DmelCG3626	0	0
343	31378	Drosophila melanogaster	CG12688	CG12688 gene product from transcript CG12688-RB	DmelCG12688	0	0
344	31379	Drosophila melanogaster	bi	bifid	BI|CG3578|Dm-OMB|Dm-omb|DmelCG3578|OMB|Omb|Qd|T3|dm-omb|l(1)bi|l(1)omb|omb	0	0
345	31380	Drosophila melanogaster	CG3556	CG3556 gene product from transcript CG3556-RB	DmelCG3556	0	0
346	31381	Drosophila melanogaster	rb	ruby	AP-3beta|CG11427|DmelCG11427|Rb|beta3|cg11427	0	0
347	31382	Drosophila melanogaster	CHOp24	CG3564 gene product from transcript CG3564-RA	CG3564|DmelCG3564|Emp24|p24	0	0
348	31383	Drosophila melanogaster	CG3568	CG3568 gene product from transcript CG3568-RA	DmelCG3568	0	0
349	31384	Drosophila melanogaster	Usf	CG17592 gene product from transcript CG17592-RC	CG17592|Dm Usf|DmUsf|DmelCG17592|bHLHb13	0	0
350	31385	Drosophila melanogaster	CG15912	CG15912 gene product from transcript CG15912-RA	DmelCG15912	0	0
351	31386	Drosophila melanogaster	CG11436	CG11436 gene product from transcript CG11436-RA	DmelCG11436	0	0
352	31387	Drosophila melanogaster	CG3527	CG3527 gene product from transcript CG3527-RA	DmelCG3527	0	0
353	31388	Drosophila melanogaster	CG11444	CG11444 gene product from transcript CG11444-RA	DmelCG11444	0	0
354	31389	Drosophila melanogaster	CG3546	CG3546 gene product from transcript CG3546-RA	DmelCG3546	0	0
355	31390	Drosophila melanogaster	CG12684	CG12684 gene product from transcript CG12684-RA	DmelCG12684	0	0
356	31391	Drosophila melanogaster	peb	pebbled	CG12212|DmelCG12212|EG:66A1.1|EP55|HNT|Hind|Hnt|PEB|Peb|anon-4Cg|hnd|hnt	0	0
357	31392	Drosophila melanogaster	CG12184	CG12184 gene product from transcript CG12184-RA	DmelCG12184|EG:66A1.3|GH15731P	0	0
358	31393	Drosophila melanogaster	CG12179	CG12179 gene product from transcript CG12179-RD	DmelCG12179|EG:66A1.2	0	0
359	31394	Drosophila melanogaster	pon	partner of numb	CG3346|DmelCG3346|PON|Pon	0	0
360	31395	Drosophila melanogaster	CG3081	CG3081 gene product from transcript CG3081-RA	DmelCG3081|EG:84H4.4	0	0
361	31396	Drosophila melanogaster	CG3062	CG3062 gene product from transcript CG3062-RA	DmelCG3062|EG:84H4.5	0	0
362	31397	Drosophila melanogaster	HLH4C	Helix loop helix protein 4C	CG3052|DmelCG3052|DroNHLH|EG:84H4.2|bHLH36	0	0
363	31398	Drosophila melanogaster	mRpL30	mitochondrial ribosomal protein L30	CG7038|DmelCG7038|L30|mRPL30	0	0
364	31399	Drosophila melanogaster	torp4a	CG3024 gene product from transcript CG3024-RA	CG3024|DmTorp4a|DmelCG3024|EG:84H4.1|TORP4A|Torp4a	0	0
365	31401	Drosophila melanogaster	CG15473	CG15473 gene product from transcript CG15473-RA	DmelCG15473	0	0
366	31402	Drosophila melanogaster	CG3009	CG3009 gene product from transcript CG3009-RA	DmelCG3009	0	0
367	31404	Drosophila melanogaster	Pp2C1	Protein phosphatase 2C	CG2984|DmelCG2984|PP2C|PP2C1|anon-WO03040301.132|dpp2c1	0	0
368	31405	Drosophila melanogaster	ctp	cut up	CG6998|Cdlc1|Ctp|DLC8|Ddlc-1|Ddlc1|Dlc|DmelCG6998|LC8|anon-WO03040301.128|ddlc1|dlc|l(1)G0153|l(1)G0204|l(1)G0207|l(1)G0244|l(1)G0248|l(1)G0338|l(1)G0371|l(1)G0387|l(1)G0432|l(1)G0445	0	0
369	31406	Drosophila melanogaster	l(1)G0334	lethal (1) G0334	CG7010|DmelCG7010|L(1)g0334	0	0
370	31407	Drosophila melanogaster	CG7024	CG7024 gene product from transcript CG7024-RA	DmelCG7024	0	0
371	31408	Drosophila melanogaster	Proc-R	Proctolin receptor	CG6986|DmelCG6986|anon-WO0170980.73|anon-WO0170980.74	0	0
372	31409	Drosophila melanogaster	CG15472	CG15472 gene product from transcript CG15472-RA	DmelCG15472	0	0
373	31410	Drosophila melanogaster	Bteb2	CG2932 gene product from transcript CG2932-RA	BteB2|CG2932|DmelCG2932	0	0
374	31411	Drosophila melanogaster	CG2871	CG2871 gene product from transcript CG2871-RA	DmelCG2871	0	0
375	31412	Drosophila melanogaster	CG15471	CG15471 gene product from transcript CG15471-RB	DmelCG15471	0	0
376	31413	Drosophila melanogaster	CG6978	CG6978 gene product from transcript CG6978-RA	DmelCG6978	0	0
377	31414	Drosophila melanogaster	CG2861	CG2861 gene product from transcript CG2861-RA	DmelCG2861	0	0
378	31415	Drosophila melanogaster	CG12682	CG12682 gene product from transcript CG12682-RA	DmelCG12682	0	0
379	31416	Drosophila melanogaster	CG12681	CG12681 gene product from transcript CG12681-RA	DmelCG12681	0	0
380	31419	Drosophila melanogaster	CG6927	CG6927 gene product from transcript CG6927-RA	DmelCG6927	0	0
381	31420	Drosophila melanogaster	CG32772	CG32772 gene product from transcript CG32772-RC	CG15469|CG6911|DmelCG32772	0	0
382	31422	Drosophila melanogaster	CG4041	CG4041 gene product from transcript CG4041-RB	DmelCG4041	0	0
383	31423	Drosophila melanogaster	CG6903	CG6903 gene product from transcript CG6903-RA	DmelCG6903	0	0
384	31424	Drosophila melanogaster	CG4068	CG4068 gene product from transcript CG4068-RC	DmelCG4068|hp-CG4068B	0	0
385	31425	Drosophila melanogaster	Ptp4E	Protein tyrosine phosphatase 4E	CG6899|CT21187|DPTP4E|DmelCG6899|PTP4E|PtP4E|R-PTP 4E	0	0
386	31426	Drosophila melanogaster	SIP3	Syntaxin Interacting Protein 3	CG15468|DmelCG15468	0	0
387	31427	Drosophila melanogaster	CG12680	CG12680 gene product from transcript CG12680-RB	DmelCG12680	0	0
388	31429	Drosophila melanogaster	ovo	CG6824 gene product from transcript CG6824-RE	CG15467|CG6824|DmelCG6824|Fs(1)K1103|Fs(1)K1237|Fs(1)K155|OVO|Ovo|Ovo-D|Shv|Svb|Svb/Ovo|fs(1)K1237|fs(1)M1|fs(1)M38|ovo/shavenbaby|ovo/svb|ovoD|svb	0	0
389	31430	Drosophila melanogaster	CG32767	CG32767 gene product from transcript CG32767-RD	BcDNA:GM08530|CG5086|CG5113|DmelCG32767|LD34931|i7	0	0
390	31433	Drosophila melanogaster	CG6789	CG6789 gene product from transcript CG6789-RA	DmelCG6789	0	0
391	31434	Drosophila melanogaster	CG15465	CG15465 gene product from transcript CG15465-RA	DmelCG15465	0	0
392	31435	Drosophila melanogaster	CG5062	CG5062 gene product from transcript CG5062-RA	BcDNA:AT13663|DmelCG5062|FBgn0029747	0	0
393	31436	Drosophila melanogaster	CG15464	CG15464 gene product from transcript CG15464-RB	DmelCG15464	0	0
394	31438	Drosophila melanogaster	CG42749	CG42749 gene product from transcript CG42749-RB	CG15785|CG15786|DmelCG42749|Dmel_CG15785|Dmel_CG15786	0	0
395	31439	Drosophila melanogaster	CG3323	CG3323 gene product from transcript CG3323-RA	DmelCG3323	0	0
396	31440	Drosophila melanogaster	CG17764	CG17764 gene product from transcript CG17764-RA	DmelCG17764	0	0
397	31441	Drosophila melanogaster	Cdk7	Cyclin-dependent kinase 7	CD 7|CDK7|CG3319|DmCDK7|DmCdk7|DmMO15|DmMo15|Dmcdk7|DmelCG3319|Mo15|cdk-7|cdk7|dCdk7|p40[MO15]	0	0
398	31442	Drosophila melanogaster	snf	sans fille	CG4528|D25|DmelCG4528|SNF|SNF/D25|Snf|U1-A|U2 snRNP|U2 snRNP B'' protein|fs(1)1621|fs(1)A16121|fs(1)A1621|liz|snRNP B''|snf1621	0	0
399	31443	Drosophila melanogaster	TrxT	Thioredoxin T	3315|CG3315|DmTrxT|DmelTrxT|DmelCG3315	0	0
400	31444	Drosophila melanogaster	dhd	deadhead	4193|CG4193|DmTrx-1|Dmdhd|DmelCG4193|Dmeldhd|Trx-1	0	0
401	31445	Drosophila melanogaster	CG4198	CG4198 gene product from transcript CG4198-RA	DmelCG4198	0	0
402	31446	Drosophila melanogaster	CG15930	CG15930 gene product from transcript CG15930-RB	DmelCG15930	0	0
403	31447	Drosophila melanogaster	Sas10	CG4202 gene product from transcript CG4202-RA	CG4202|DmelCG4202|dSAS10|l(1)G0106|sas-10|sas10	0	0
404	31448	Drosophila melanogaster	Rnp4F	RNA-binding protein 4F	4F-rnp|4f-rnp|CG3312|DmelCG3312|RNP-4F|rnp-4f	0	0
405	31449	Drosophila melanogaster	Mcm3	Minichromosome maintenance 3	CG4206|DmMCM3|DmMcm3|DmeMCM3|DmelCG4206|MCM3|McM3|Mcp-PCR2|PCR2|dMCM3	0	0
406	31450	Drosophila melanogaster	CG3309	CG3309 gene product from transcript CG3309-RA	BEST:LD39762|DmelCG3309	0	0
407	31451	Drosophila melanogaster	XRCC1	CG4208 gene product from transcript CG4208-RA	4208|CG4208|DmelCG4208|Xrcc1	0	0
408	31456	Drosophila melanogaster	SK	small conductance calcium-activated potassium channel	BcDNA:GM01744|CG10706|CG12733|CG4179|DmelCG10706|dSK	0	0
409	31457	Drosophila melanogaster	NAAT1	Nutrient Amino Acid Transporter 1	CG3252|DmNAT1|DmelCG3252|anon-WO0149848.3|dmNAT1	0	0
410	31458	Drosophila melanogaster	CG4165	CG4165 gene product from transcript CG4165-RD	DmelCG4165	0	0
411	31459	Drosophila melanogaster	yu	CG3249 gene product from transcript CG3249-RC	BcDNA:GM04319|CG3249|DmelCG3249|PKAAP	0	0
412	31460	Drosophila melanogaster	CG16756	CG16756 gene product from transcript CG16756-RA	BcDNA:RH17440|DmelCG16756	0	0
413	31461	Drosophila melanogaster	CG15784	CG15784 gene product from transcript CG15784-RA	DmelCG15784	0	0
414	31463	Drosophila melanogaster	SPR	Sex peptide receptor	CG12731|CG16752|DmelCG16752	0	0
415	31464	Drosophila melanogaster	CG3239	CG3239 gene product from transcript CG3239-RB	BEST:GH09377|DmelCG3239	0	0
416	31465	Drosophila melanogaster	CG4151	CG4151 gene product from transcript CG4151-RA	DmelCG4151	0	0
417	31466	Drosophila melanogaster	CG12730	CG12730 gene product from transcript CG12730-RA	BcDNA:RE01432|DmelCG12730	0	0
418	31469	Drosophila melanogaster	Vsx2	Visual system homeobox 2 ortholog	CG15781|CG15782|CG15783|CG33980|Chx2|DChx2|DmelCG33980|dChx2|dVsx2	0	0
419	31470	Drosophila melanogaster	Vsx1	Visual system homeobox 1 ortholog	CG4136|Chx1|DChx1|Dchx1|DmelCG4136|dChx1|dVsx1	0	0
420	31471	Drosophila melanogaster	CG34435	CG34435 gene product from transcript CG34435-RA	CG15780|CG17763|DmelCG34435|Dmel_CG15780|Dmel_CG17763	0	0
421	31472	Drosophila melanogaster	CG34434	CG34434 gene product from transcript CG34434-RB	CG15780|CG17763|DmelCG34434|Dmel_CG15780|Dmel_CG17763	0	0
422	31473	Drosophila melanogaster	RhoGAP5A	CG3208 gene product from transcript CG3208-RB	CG3208|DmelCG3208	0	0
423	31474	Drosophila melanogaster	Mlc-c	Myosin light chain cytoplasmic	CG3201|DmMLC_C|DmelCG3201|MyoII|mlc-c|nmELC	0	0
424	31475	Drosophila melanogaster	l(1)G0045	lethal (1) G0045	BcDNA:LD21623|CG32763|CG4129|DmelCG32763|l(1)G0312	0	0
425	31480	Drosophila melanogaster	Sirt4	CG3187 gene product from transcript CG3187-RC	CG3187|D.mel3|DmelCG3187|dSIRT4|dmSRT407	0	0
426	31481	Drosophila melanogaster	CG4119	CG4119 gene product from transcript CG4119-RA	BcDNA:LD23634|DmelCG4119|cg4119	0	0
427	31483	Drosophila melanogaster	RpL35	Ribosomal protein L35	BcDNA:RE09547|CG4111|DmelCG4111|M(1)5A|RpL35e|anon-EST:Posey157|anon-EST:fe1C12	0	0
428	31486	Drosophila melanogaster	CG42449	CG42449 gene product from transcript CG42449-RB	CG15778|DmelCG42449|Dmel_CG15778	0	0
429	31487	Drosophila melanogaster	CG3160	CG3160 gene product from transcript CG3160-RA	DmelCG3160	0	0
430	31489	Drosophila melanogaster	CG3149	CG3149 gene product from transcript CG3149-RA	BcDNA:GH08388|DmelCG3149	0	0
431	31490	Drosophila melanogaster	CG4096	CG4096 gene product from transcript CG4096-RB	CT13580|DmelCG4096	0	0
432	31491	Drosophila melanogaster	CG33080	CG33080 gene product from transcript CG33080-RA	CG15774|CG15775|CG3141|DmelCG33080	0	0
433	31493	Drosophila melanogaster	CG32758	CG32758 gene product from transcript CG32758-RA	CG11465|CG3130|CG3138|DmelCG32758	0	0
434	31494	Drosophila melanogaster	CG15773	CG15773 gene product from transcript CG15773-RB	DmelCG15773	0	0
435	31496	Drosophila melanogaster	IntS6	Integrator 6	CG3125|DmelCG3125|Int6	0	0
436	31497	Drosophila melanogaster	CG4078	CG4078 gene product from transcript CG4078-RA	DmelCG4078	0	0
437	31498	Drosophila melanogaster	CG15772	CG15772 gene product from transcript CG15772-RA	DmelCG15772	0	0
438	31499	Drosophila melanogaster	lin-52	CG15929 gene product from transcript CG15929-RA	CG15929|DmelCG15929|Lin-52|Lin52|dLIN-52|dLin-52|dLin52|dlin-52	0	0
439	31500	Drosophila melanogaster	CG15771	CG15771 gene product from transcript CG15771-RA	CR33074|DmelCG15771	0	0
440	31503	Drosophila melanogaster	CG3097	CG3097 gene product from transcript CG3097-RA	DmelCG3097	0	0
441	31504	Drosophila melanogaster	CG42264	CG42264 gene product from transcript CG42264-RB	CG15768|CG15769|DmelCG42264|Dmel_CG15768|Dmel_CG15769	0	0
442	31506	Drosophila melanogaster	CG3108	CG3108 gene product from transcript CG3108-RA	DmelCG3108	0	0
443	31507	Drosophila melanogaster	CG42699	CG42699 gene product from transcript CG42699-RC	CG15770|CG4064|DmelCG42699|Dmel_CG15770|Dmel_CG4064	0	0
444	31508	Drosophila melanogaster	CG15767	CG15767 gene product from transcript CG15767-RA	DmelCG15767	0	0
445	31509	Drosophila melanogaster	CG12239	CG12239 gene product from transcript CG12239-RA	DmelCG12239	0	0
446	31510	Drosophila melanogaster	Cpr5C	Cuticular protein 5C	CG4052|DmelCG4052	0	0
447	31511	Drosophila melanogaster	Prosbeta2R1	Proteasome beta2R1 subunit	CG18341|DmelCG18341	0	0
448	31512	Drosophila melanogaster	CG15766	CG15766 gene product from transcript CG15766-RA	DmelCG15766	0	0
449	31513	Drosophila melanogaster	CG15765	CG15765 gene product from transcript CG15765-RA	DmelCG15765	0	0
450	31515	Drosophila melanogaster	CG12729	CG12729 gene product from transcript CG12729-RA	DmelCG12729	0	0
451	31516	Drosophila melanogaster	CG15764	CG15764 gene product from transcript CG15764-RA	BcDNA:AT16792|DmelCG15764	0	0
452	31517	Drosophila melanogaster	CG3033	CG3033 gene product from transcript CG3033-RA	DmelCG3033	0	0
453	31518	Drosophila melanogaster	mof	males absent on the first	CG3025|DmelCG3025|MOF|Mof|dMOF|dmMOF|max	0	0
454	31519	Drosophila melanogaster	CG3016	CG3016 gene product from transcript CG3016-RA	DmelCG3016	0	0
455	31520	Drosophila melanogaster	CG16721	CG16721 gene product from transcript CG16721-RA	DmelCG16721	0	0
456	31521	Drosophila melanogaster	Act5C	Actin 5C	A|ACT5C|Ac5C|Act|Act-5C|Act5|Act5c|Actin|Actin/BAP47|Actin5C|BAP47|Bap47|CG4027|DmelCG4027|M32055|T11|act|act 5C|act5C|actin|actin5C|anon-EST:fe2D2|beta-actin|beta-actin/Bap47|cyt5C|l(1)G0009|l(1)G001	0	0
457	31522	Drosophila melanogaster	CG4020	CG4020 gene product from transcript CG4020-RA	DmelCG4020	0	0
458	31523	Drosophila melanogaster	CG12236	CG12236 gene product from transcript CG12236-RA	DmelCG12236	0	0
459	31524	Drosophila melanogaster	CG3011	CG3011 gene product from transcript CG3011-RA	144561_at|DmelCG3011|anon-WO03040301.100	0	0
460	31525	Drosophila melanogaster	CG3726	CG3726 gene product from transcript CG3726-RA	DmelCG3726	0	0
461	31526	Drosophila melanogaster	CG12728	CG12728 gene product from transcript CG12728-RA	DmelCG12728	0	0
462	31527	Drosophila melanogaster	CG6041	CG6041 gene product from transcript CG6041-RA	DmelCG6041|SP86	0	0
463	31528	Drosophila melanogaster	CG6048	CG6048 gene product from transcript CG6048-RA	DmelCG6048|SP108	0	0
464	31529	Drosophila melanogaster	CG6067	CG6067 gene product from transcript CG6067-RA	DmelCG6067	0	0
465	31532	Drosophila melanogaster	CG5966	CG5966 gene product from transcript CG5966-RA	141233_at|DmelCG5966	0	0
466	31533	Drosophila melanogaster	CG4766	CG4766 gene product from transcript CG4766-RA	BcDNA:GH11415|DmelCG4766|gh11415	0	0
467	31535	Drosophila melanogaster	rux	roughex	CG4336|DmelCG4336|Rux	0	0
468	31536	Drosophila melanogaster	CG5941	CG5941 gene product from transcript CG5941-RA	DmelCG5941|anon-WO03040301.150|anon-WO03040301.151	0	0
469	31537	Drosophila melanogaster	CG5937	CG5937 gene product from transcript CG5937-RD	DmelCG5937	0	0
470	31538	Drosophila melanogaster	CG5921	CG5921 gene product from transcript CG5921-RD	DmelCG5921	0	0
471	31539	Drosophila melanogaster	CG5928	CG5928 gene product from transcript CG5928-RB	DmelCG5928	0	0
472	31540	Drosophila melanogaster	Tsp5D	Tetraspanin 5D	CG4690|Dm.Tsp5D|DmelCG4690	0	0
473	31541	Drosophila melanogaster	CG4666	CG4666 gene product from transcript CG4666-RA	DmelCG4666	0	0
474	31542	Drosophila melanogaster	CG4660	CG4660 gene product from transcript CG4660-RA	BcDNA:RH58440|DmelCG4660	0	0
475	31543	Drosophila melanogaster	raptor	CG4320 gene product from transcript CG4320-RA	4320|CG4320|DmelCG4320|Raptor|dRap|dRaptor|raptor/CG4320	0	0
476	31544	Drosophila melanogaster	Mipp2	Multiple inositol polyphosphate phosphatase 2	CG4317|DmelCG4317|l(1)G0050|l(1)G0303	0	0
477	31547	Drosophila melanogaster	Nep1	Neprilysin 1	CG5894|CG5905|CG5914|DmeNEP1|DmelCG5905|NEP|NEP1|dNEP1	0	0
478	31550	Drosophila melanogaster	Ca-alpha1T	CG15899 gene product from transcript CG15899-RE	CG12544|CG15899|CG4222|Caalpha1T|DmelCG15899	0	0
479	31551	Drosophila melanogaster	vanin-like	CG32754 gene product from transcript CG32754-RA	CG32754|CG3648|DmelCG32754|Vanin-like	0	0
480	31552	Drosophila melanogaster	Btd	Biotinidase	BTD|CG3599|CT12113|DmelCG3599	0	0
481	31553	Drosophila melanogaster	Efr	ER GDP-fucose transporter	CG3774|DmelCG3774	0	0
482	31554	Drosophila melanogaster	sqh	spaghetti squash	CG3595|DmMRLC_C|DmelCG3595|MLC|MLRC|MRLC|Myo|Myo II|MyoII|NMM|RLC|RMLC|Sqh|Squ|myoII|sgh|spg|sqh/RLC|squ|ssq	0	0
483	31555	Drosophila melanogaster	CG14446	CG14446 gene product from transcript CG14446-RC	DmelCG14446|MRE2	0	0
484	31556	Drosophila melanogaster	CG14445	CG14445 gene product from transcript CG14445-RA	DmelCG14445	0	0
485	31557	Drosophila melanogaster	Rbcn-3A	Rabconnectin-3A	CG3585|DmX|DmelCG3585|Dmx|FV10|X|anon-X	0	0
486	31558	Drosophila melanogaster	Spx	Spliceosomal protein on the X	CG3780|DmelCG3780|SPX|spx	0	0
487	31560	Drosophila melanogaster	CG3781	CG3781 gene product from transcript CG3781-RA	DmelCG3781	0	0
488	31562	Drosophila melanogaster	CG3566	CG3566 gene product from transcript CG3566-RB	BcDNA:RH45308|DmelCG3566	0	0
489	31565	Drosophila melanogaster	Top3beta	Topoisomerase 3beta	CG3458|DmelCG3458|TOP3|Top3|Topo IIIbeta|top3[beta]|top3beta|topo III[beta]	0	0
490	31566	Drosophila melanogaster	wuho	CG15897 gene product from transcript CG15897-RA	CG15897|DmelCG15897|wh	0	0
491	31567	Drosophila melanogaster	Rpt4	CG3455 gene product from transcript CG3455-RB	CG3455|Dm_Rpt4a|Dm_Rpt4b|DmelCG3455|Dmp42D|l(1)G0114|l(1)G0227|l(1)G0345|p42D	0	0
492	31568	Drosophila melanogaster	CG15896	CG15896 gene product from transcript CG15896-RB	DmelCG15896	0	0
493	31571	Drosophila melanogaster	CG3815	CG3815 gene product from transcript CG3815-RA	DmelCG3815|PF1|Pf1	0	0
494	31572	Drosophila melanogaster	CG12219	CG12219 gene product from transcript CG12219-RA	BEST:LD26135|DmelCG12219	0	0
495	31573	Drosophila melanogaster	CG3823	CG3823 gene product from transcript CG3823-RA	DmelCG3823	0	0
496	31574	Drosophila melanogaster	CG15894	CG15894 gene product from transcript CG15894-RB	DmelCG15894	0	0
497	31576	Drosophila melanogaster	CG3842	CG3842 gene product from transcript CG3842-RA	DmelCG3842	0	0
498	31577	Drosophila melanogaster	CG3847	CG3847 gene product from transcript CG3847-RA	DmelCG3847	0	0
499	31578	Drosophila melanogaster	CG3446	CG3446 gene product from transcript CG3446-RA	DmelCG3446	0	0
500	31579	Drosophila melanogaster	kdn	knockdown	BEST:GM01832|CG3861|CS|Csyn|DmelCG3861|l(1)G0030|l(1)G0033|l(1)G0159	0	0
501	31580	Drosophila melanogaster	swa	swallow	CG3429|DmelCG3429|Swa|anon-WO0140519.70|fs(1)1497|fs(1)1502|fs(1)M11-999|fs(1)M13C82|fs(1)M44|fs(1)m44|sww	0	0
502	31581	Drosophila melanogaster	Marf	Mitochondrial assembly regulatory factor	CG3869|DmelCG3869|MARF|Mfn|anon-WO0125274.3|dMfn|dmfn|marf|mfn|mfn2	0	0
503	31582	Drosophila melanogaster	PpV	Protein phosphatase V	CG12217|DmPpV-6A|DmelCG12217|PPPV6A|PPV|PPV 6A	0	0
504	31585	Drosophila melanogaster	CG3918	CG3918 gene product from transcript CG3918-RA	DmelCG3918	0	0
505	31586	Drosophila melanogaster	CG3342	CG3342 gene product from transcript CG3342-RA	DmelCG3342	0	0
506	31587	Drosophila melanogaster	Spat	Serine pyruvate aminotransferase	CG3926|Dm-Spat|DmelCG3926|spa|spat	0	0
507	31588	Drosophila melanogaster	RpL7A	Ribosomal protein L7A	CG3314|DmelCG3314|L7A|L7a|M(1)5D6A|Surf-3/rpL7a|Surf3/rpL7a	0	0
508	31589	Drosophila melanogaster	dx	deltex	CG3929|DMDELTEX|DmelCG3929|Dx	0	0
509	31591	Drosophila melanogaster	CG34417	CG34417 gene product from transcript CG34417-RI	BcDNA:GH23906|CG3950|CG3960|DmelCG34417|Dmel_CG3950|Dmel_CG3960	0	0
510	31592	Drosophila melanogaster	CG17717	CG17717 gene product from transcript CG17717-RA	BcDNA:AT19932|DmelCG17717	0	0
511	31593	Drosophila melanogaster	Pat1	Protein interacting with APP tail-1	CG10695|DmelCG10695|PAT1	0	0
512	31594	Drosophila melanogaster	Apc7	Anaphase promoting complex 7	APC7|CG14444|DmelCG14444	0	0
513	31595	Drosophila melanogaster	CG14443	CG14443 gene product from transcript CG14443-RB	DmelCG14443|cg14443	0	0
514	31596	Drosophila melanogaster	pigs	pickled eggs	CG3973|DmelCG3973	0	0
515	31597	Drosophila melanogaster	CG3226	CG3226 gene product from transcript CG3226-RA	DmelCG3226|Q9W3Y3	0	0
516	31598	Drosophila melanogaster	l(1)G0148	lethal (1) G0148	CG32742|CG8655|CG8656|CT25076|DmelCG32742|anon-WO03040301.250|cdc7-related|l(1)G0149|l(1)G0461	0	0
517	31600	Drosophila melanogaster	CG3224	CG3224 gene product from transcript CG3224-RA	DmelCG3224	0	0
518	31601	Drosophila melanogaster	Ctr1A	Copper transporter 1A	BcDNA:RH42635|CG3977|DmCtr1A|DmelCG3977|ctr1A	0	0
519	31602	Drosophila melanogaster	CG3198	CG3198 gene product from transcript CG3198-RA	DmelCG3198	0	0
520	31603	Drosophila melanogaster	Mcm6	Minichromosome maintenance 6	CG4039|DmMCM6|DmeMCM6|DmelCG4039|MCM6|McM6|fs(1)K1214|mcm6	0	0
521	31604	Drosophila melanogaster	CG3192	CG3192 gene product from transcript CG3192-RA	DmelCG3192	0	0
522	31605	Drosophila melanogaster	l(1)G0255	lethal (1) G0255	CG4094|DmelCG4094|FBgn0029889|l(1)G0290	0	0
523	31606	Drosophila melanogaster	CG4095	CG4095 gene product from transcript CG4095-RA	DmelCG4095	0	0
524	31607	Drosophila melanogaster	Pink1	PTEN-induced putative kinase 1	BEST:GH23468|CG4523|DmelCG4523|PINK|PINK1|dPINK1|dPink1|pink1	0	0
525	31608	Drosophila melanogaster	CG3184	CG3184 gene product from transcript CG3184-RA	DmelCG3184	0	0
526	31609	Drosophila melanogaster	CG14442	CG14442 gene product from transcript CG14442-RB	DmelCG14442	0	0
527	31610	Drosophila melanogaster	CG14440	CG14440 gene product from transcript CG14440-RA	DmelCG14440	0	0
528	31611	Drosophila melanogaster	CG14441	CG14441 gene product from transcript CG14441-RA	DmelCG14441	0	0
529	31612	Drosophila melanogaster	CG3168	CG3168 gene product from transcript CG3168-RC	BEST:LP06294|DmelCG3168|LP06294.5prime	0	0
530	31613	Drosophila melanogaster	RpL17	Ribosomal protein L17	CG3203|DmelCG3203|Rpl17|anon-EST:Posey276|mRpL17	0	0
531	31614	Drosophila melanogaster	CG14439	CG14439 gene product from transcript CG14439-RB	DmelCG14439	0	0
532	31615	Drosophila melanogaster	CG14438	CG14438 gene product from transcript CG14438-RA	DmelCG14438	0	0
533	31617	Drosophila melanogaster	shf	shifted	CG3134|CG3135|CT10514|D-Wif|DmWIF|DmWif|DmelCG3135|Shf|shf-ov	0	0
534	31618	Drosophila melanogaster	C3G	CG42328 gene product from transcript CG42328-RC	C(3)G|CG14436|CG3126|CG42328|DC3-G|DC3G|DmelCG42328|Dmel_CG14436|Dmel_CG3126	0	0
535	31620	Drosophila melanogaster	pod1	CG4532 gene product from transcript CG4532-RA	BEST:LD37601|BcDNA:LD08951|CG4532|DmelCG4532|Dpod1|POD-1|coronin|dmPod	0	0
536	31621	Drosophila melanogaster	iav	inactive	CG4536|CT14708|DmelCG4536|IAV|TRPV|hypoB	0	0
537	31622	Drosophila melanogaster	Nf-YC	Nuclear factor Y-box C	CG3075|DmelCG3075|NF-YC|nf-yc	0	0
538	31623	Drosophila melanogaster	CG4542	CG4542 gene product from transcript CG4542-RA	Dalg8|DmelCG4542	0	0
539	31624	Drosophila melanogaster	Atx-1	Ataxin 1	CG4547|DmelCG4547|dAtx-1|dAtx1	0	0
540	31625	Drosophila melanogaster	Smg1	CG32743 gene product from transcript CG32743-RA	CG32743|CG4549|CG4555|DmelCG32743|SMG1|Smg|anon-EST:Liang-1.24|anon-WO0170980.133|clone 1.24|dSmg1|rst(1a)cyr|smg1	0	0
541	31626	Drosophila melanogaster	CG12796	CG12796 gene product from transcript CG12796-RA	DmelCG12796	0	0
542	31628	Drosophila melanogaster	CG14435	CG14435 gene product from transcript CG14435-RA	DmelCG14435	0	0
543	31629	Drosophila melanogaster	CG4557	CG4557 gene product from transcript CG4557-RA	DmelCG4557	0	0
544	31630	Drosophila melanogaster	Cht11	CG3044 gene product from transcript CG3044-RA	CG3044|DmelCG3044	0	0
545	31631	Drosophila melanogaster	CG4558	CG4558 gene product from transcript CG4558-RA	DmelCG4558	0	0
546	31632	Drosophila melanogaster	CG14434	CG14434 gene product from transcript CG14434-RA	DmelCG14434	0	0
547	31638	Drosophila melanogaster	CG32732	CG32732 gene product from transcript CG32732-RA	CG12542|CG3042|DmelCG32732	0	0
548	31639	Drosophila melanogaster	CG14431	CG14431 gene product from transcript CG14431-RB	DmelCG14431	0	0
549	31641	Drosophila melanogaster	CG4586	CG4586 gene product from transcript CG4586-RA	DmelCG4586	0	0
550	31642	Drosophila melanogaster	CG3040	CG3040 gene product from transcript CG3040-RA	CT9706|DmelCG3040	0	0
551	31644	Drosophila melanogaster	bou	boudin	BcDNA:RE28342|CG14430|DmelCG14430|JNXL4|jnL4|l(1)6Ea|l(1)jnL4	0	0
552	31645	Drosophila melanogaster	inx6	CG17063 gene product from transcript CG17063-RA	CG17063|Dm-inx6|DmelCG17063|inx-6|prp6	0	0
553	31646	Drosophila melanogaster	inx2	innexin 2	CG4590|D-inx-2|Dm-inx|Dm-inx2|DmelCG4590|INX-2|Inx2|Ix2|inx-2|kropf|l(1)G0035|l(1)G0036|l(1)G0043|l(1)G0059|l(1)G0118|l(1)G0157|l(1)G0317|l(1)G0364|prp33	0	0
554	31647	Drosophila melanogaster	cm	carmine	AP-3|CG3035|CG32731|DmelCG3035|Dmu3|Mu3|ap-3|cg3035|l(1)VEM119|mu3	0	0
555	31648	Drosophila melanogaster	CG3032	CG3032 gene product from transcript CG3032-RA	DmelCG3032	0	0
556	31649	Drosophila melanogaster	CG4593	CG4593 gene product from transcript CG4593-RA	DmelCG4593	0	0
557	31650	Drosophila melanogaster	CG12541	CG12541 gene product from transcript CG12541-RD	DmelCG12541	0	0
558	31651	Drosophila melanogaster	CG14427	CG14427 gene product from transcript CG14427-RA	DmelCG14427	0	0
559	31652	Drosophila melanogaster	nullo	CG14426 gene product from transcript CG14426-RB	BcDNA:RE47733|CG14426|DmelCG14426|Nullo	0	0
560	31653	Drosophila melanogaster	CG4607	CG4607 gene product from transcript CG4607-RA	DmelCG4607	0	0
561	31656	Drosophila melanogaster	CG4615	CG4615 gene product from transcript CG4615-RA	DmelCG4615	0	0
562	31657	Drosophila melanogaster	CG4617	CG4617 gene product from transcript CG4617-RA	DmelCG4617	0	0
563	31658	Drosophila melanogaster	CG8300	CG8300 gene product from transcript CG8300-RA	DmelCG8300	0	0
564	31659	Drosophila melanogaster	fz4	frizzled 4	CG4626|DFz4|Dfz4|Dm Fz4|DmelCG4626|Fz4|anon-WO0170980.10|anon-WO0170980.11	0	0
565	31660	Drosophila melanogaster	CG9650	CG9650 gene product from transcript CG9650-RG	DmelCG9650	0	0
566	31661	Drosophila melanogaster	CG1958	CG1958 gene product from transcript CG1958-RA	DmelCG1958	0	0
567	31662	Drosophila melanogaster	CG1677	CG1677 gene product from transcript CG1677-RB	DmelCG1677	0	0
568	31663	Drosophila melanogaster	CG2059	CG2059 gene product from transcript CG2059-RB	DmelCG2059	0	0
569	31664	Drosophila melanogaster	unc-119	CG1659 gene product from transcript CG1659-RA	CG1659|DmUNC-119|DmelCG1659|Unc-119|Unc119|anon-EST:Posey123|dm unc-119	0	0
570	31665	Drosophila melanogaster	brk	brinker	Brk|CG9653|Dm brk|DmelCG9653|ssg-1	0	0
571	31666	Drosophila melanogaster	Atg5	Autophagy-specific gene 5	ATG5|CG1643|DmAtg5|DmelCG1643|atg5	0	0
572	31667	Drosophila melanogaster	Dok	Downstream of kinase	CG2079|Ddok|DmelCG2079|l(1)G0331	0	0
573	31668	Drosophila melanogaster	CG18155	CG18155 gene product from transcript CG18155-RB	DmelCG18155|FBgn0029945	0	0
574	31669	Drosophila melanogaster	CBP	sarcoplasmic calcium-binding protein	BcDNA.GH12350|BcDNA:GH12350|CG1435|DmelCG1435	0	0
575	31670	Drosophila melanogaster	CG15034	CG15034 gene product from transcript CG15034-RA	DmelCG15034	0	0
576	31671	Drosophila melanogaster	CG1999	CG1999 gene product from transcript CG1999-RA	DmelCG1999|anon-WO0140519.160	0	0
577	31672	Drosophila melanogaster	CheA7a	Chemosensory protein A 7a	CG15033|DmelCG15033	0	0
578	31673	Drosophila melanogaster	CG15035	CG15035 gene product from transcript CG15035-RA	DmelCG15035	0	0
579	31674	Drosophila melanogaster	CG9657	CG9657 gene product from transcript CG9657-RA	DmelCG9657	0	0
580	31675	Drosophila melanogaster	CG11369	CG11369 gene product from transcript CG11369-RA	DmelCG11369	0	0
581	31676	Drosophila melanogaster	CG12689	CG12689 gene product from transcript CG12689-RB	DmelCG12689	0	0
582	31678	Drosophila melanogaster	CHES-1-like	Checkpoint suppressor homologue	CG12690|Ches-1-like|Ches1|Dmches-1|DmelCG12690|FoxN|anon-EST:Posey7|ches1	0	0
583	31679	Drosophila melanogaster	CG15478	CG15478 gene product from transcript CG15478-RA	DmelCG15478	0	0
584	31680	Drosophila melanogaster	Hira	CG12153 gene product from transcript CG12153-RA	CG12153|Dhh|DmelCG12153|HIRA|dHira|dhira|hira|ssm	0	0
585	31681	Drosophila melanogaster	NELF-B	CG32721 gene product from transcript CG32721-RA	BcDNA:GH10333|CG12152|CG32721|DmelCG32721|NELF	0	0
586	31682	Drosophila melanogaster	CG12155	CG12155 gene product from transcript CG12155-RA	DmelCG12155	0	0
587	31683	Drosophila melanogaster	Pdp	Pyruvate dehydrogenase phosphatase	153332_at|CG12151|DmelCG12151|PDP|pdp	0	0
588	31684	Drosophila melanogaster	Rab39	CG12156 gene product from transcript CG12156-RB	AAF46271|CG12156|DmRab39|DmelCG12156	0	0
589	31686	Drosophila melanogaster	Ir7a	Ionotropic receptor 7a	CG12663|DmelCG12663|IR7a	0	0
590	31687	Drosophila melanogaster	CG1402	CG1402 gene product from transcript CG1402-RB	DmelCG1402	0	0
591	31688	Drosophila melanogaster	CG10920	CG10920 gene product from transcript CG10920-RA	DmelCG10920	0	0
592	31689	Drosophila melanogaster	CG1409	CG1409 gene product from transcript CG1409-RB	BcDNA:AT29287|D.M.BLPp|DmelCG1409	0	0
593	31690	Drosophila melanogaster	Ir7b	Ionotropic receptor 7b	CG15326|DmelCG15326|IR7b	0	0
594	31691	Drosophila melanogaster	dec-1	defective chorion 1	CG2175|DmelCG2175|Fc|Fc1|Fcp7C|dec|dec1|dec[[1]]|fs(1)11-549|fs(1)12-1873|fs(1)12-2514|fs(1)12-3512|fs(1)12-365|fs(1)12-3907|fs(1)12-403|fs(1)12-4860|fs(1)13-453|fs(1)13C-57|fs(1)13C-73|fs(1)14-963|fs	0	0
595	31692	Drosophila melanogaster	Ir7c	Ionotropic receptor 7c	CG15324|CT35324|DmelCG15324|IR7c	0	0
596	31694	Drosophila melanogaster	Ir7g	Ionotropic receptor 7g	CG15325|DmelCG15325|IR7g	0	0
597	31695	Drosophila melanogaster	CG10932	CG10932 gene product from transcript CG10932-RA	154229_at|DmelCG10932	0	0
598	31696	Drosophila melanogaster	Nek2	CG17256 gene product from transcript CG17256-RA	CG17256|Dm Nek2|DmNek2|DmelCG17256|NEK2	0	0
599	31697	Drosophila melanogaster	CG18624	CG18624 gene product from transcript CG18624-RC	CG15328|DmelCG18624|Dromel_CG18624_FBtr0071140_mORF	0	0
600	31698	Drosophila melanogaster	p115	CG1422 gene product from transcript CG1422-RA	CG1422|DmelCG1422|dp115|l(1)G0306	0	0
601	31700	Drosophila melanogaster	RpS6	Ribosomal protein S6	(Rp)S6|CG10944|DS6|DmelCG10944|M(1)7BC|M(1)7C|RPS6|Rps6|S6|air8|air[8]|anon-WO02059370.61|hen|l(1)air8|l(1)air[8]|l(1)hen|pp30|rpS6|rps6	0	0
602	31701	Drosophila melanogaster	bys	by S6	CG1430|DmelCG1430	0	0
603	31702	Drosophila melanogaster	dpr14	CG10946 gene product from transcript CG10946-RB	CG10946|CT30653|DmelCG10946|Dpr-14	0	0
604	31703	Drosophila melanogaster	CG1444	CG1444 gene product from transcript CG1444-RA	DmelCG1444	0	0
605	31704	Drosophila melanogaster	snz	snazarus	CG1514|DmelCG1514	0	0
606	31705	Drosophila melanogaster	hdm	hold'em	CG15329|DmelCG15329	0	0
607	31706	Drosophila melanogaster	Ykt6	CG1515 gene product from transcript CG1515-RA	CG1515|DmelCG1515|YKT6|Ykt6p|l(1)G0155	0	0
608	31707	Drosophila melanogaster	CG10777	CG10777 gene product from transcript CG10777-RB	DmRH1|DmelCG10777|cg10777	0	0
609	31708	Drosophila melanogaster	CG10778	CG10778 gene product from transcript CG10778-RA	DmelCG10778	0	0
610	31712	Drosophila melanogaster	l(1)G0193	lethal (1) G0193	CG2206|DmelCG2206|l(1)G0327	0	0
611	31713	Drosophila melanogaster	CG42593	CG42593 gene product from transcript CG42593-RA	CG1530|CG1531|DmelCG42593|Dmel_CG1530|Dmel_CG1531	0	0
612	31714	Drosophila melanogaster	CG15332	CG15332 gene product from transcript CG15332-RA	DmelCG15332	0	0
613	31715	Drosophila melanogaster	CG15330	CG15330 gene product from transcript CG15330-RA	DmelCG15330	0	0
614	31716	Drosophila melanogaster	sws	swiss cheese	CG2212|DmelCG2212|Sws|olfE	0	0
615	31717	Drosophila melanogaster	sn	singed	CG15331|CG1536|CG32858|DmelCG32858|SN|Sn|fs(1)A1057|fs(1)K1421|fs(1)K418|fs(1)K473|fs(1)K743|fs(1)M45	0	0
616	31718	Drosophila melanogaster	Tbh	Tyramine beta hydroxylase	CG1543|DBH|Dbh|DmelCG1543|T beta h|TBH|TBetaH|TBetah|TbetaH|Tbetah|tbh	0	0
617	31720	Drosophila melanogaster	CG15333	CG15333 gene product from transcript CG15333-RA	CG18293|DmelCG15333	0	0
618	31721	Drosophila melanogaster	CG2233	CG2233 gene product from transcript CG2233-RA	DmelCG2233	0	0
619	31722	Drosophila melanogaster	fs(1)h	female sterile (1) homeotic	CG2252|DmelCG2252|Fs(1)hL|Fs(1)hS|N72|ORE-1|anon-EST:Liang-1.81|anon-EST:fe1G2|clone 1.81|fs(1)1456|fs(1)26/26A|fs(1)M16|fs(1)R10.4|fsh|fst(1)h|l(1)7Da|l(1)G0093|l(1)G0495|rnc	0	0
620	31724	Drosophila melanogaster	Upf2	CG2253 gene product from transcript CG2253-RA	CG2253|DmelCG2253|UPF2|upf2	0	0
621	31725	Drosophila melanogaster	CG1571	CG1571 gene product from transcript CG1571-RA	DmelCG1571	0	0
622	31726	Drosophila melanogaster	CG2254	CG2254 gene product from transcript CG2254-RA	DmelCG2254	0	0
623	31727	Drosophila melanogaster	CG2256	CG2256 gene product from transcript CG2256-RC	DmelCG2256	0	0
624	31728	Drosophila melanogaster	Ubc-E2H	CG2257 gene product from transcript CG2257-RA	CG2257|DmelCG2257|UbcE2H|dUbc-E2H	0	0
625	31729	Drosophila melanogaster	CG2258	CG2258 gene product from transcript CG2258-RA	DmelCG2258	0	0
626	31731	Drosophila melanogaster	CG1575	CG1575 gene product from transcript CG1575-RA	DmelCG1575	0	0
627	31732	Drosophila melanogaster	CG2260	CG2260 gene product from transcript CG2260-RA	DmelCG2260	0	0
628	31733	Drosophila melanogaster	cyr	cypher	CG15335|CG15338|DmelCG15335	0	0
629	31735	Drosophila melanogaster	CG2116	CG2116 gene product from transcript CG2116-RA	DmelCG2116	0	0
630	31736	Drosophila melanogaster	CG10958	CG10958 gene product from transcript CG10958-RA	DmelCG10958	0	0
631	31737	Drosophila melanogaster	CG2120	CG2120 gene product from transcript CG2120-RB	DmelCG2120	0	0
632	31738	Drosophila melanogaster	Smox	Smad on X	CG2262|DSMAD2|DSmad2|DmelCG2262|SMAD2|SMOX|Sad|Smad2|dSMAD2|dSmad2|dsmad2|l(1)G0348|sad|smad2|smox|ted|tmp	0	0
633	31739	Drosophila melanogaster	CG17982	CG17982 gene product from transcript CG17982-RA	DmelCG17982	0	0
634	31740	Drosophila melanogaster	CG2263	CG2263 gene product from transcript CG2263-RA	DmelCG2263	0	0
635	31741	Drosophila melanogaster	CG2129	CG2129 gene product from transcript CG2129-RA	DmelCG2129	0	0
636	31742	Drosophila melanogaster	CG15336	CG15336 gene product from transcript CG15336-RC	DmelCG15336	0	0
637	31743	Drosophila melanogaster	CG10959	CG10959 gene product from transcript CG10959-RA	DmelCG10959	0	0
638	31744	Drosophila melanogaster	Gbeta5	CG10763 gene product from transcript CG10763-RA	CG10763|DmelCG10763|G[[beta]]|Gbeta|Gbeta 5|Gbetagamma	0	0
639	31745	Drosophila melanogaster	CG18262	CG18262 gene product from transcript CG18262-RA	DmelCG18262	0	0
640	31746	Drosophila melanogaster	Traf6	TNF-receptor-associated factor 6	CG10961|DTRAF2|DmelCG10961|TRAF|TRAF2|TRAF6|Traf2|dTRAF2|dTRAF6|dTraf2|dtraf2	0	0
641	31747	Drosophila melanogaster	GIIIspla2	CG1583 gene product from transcript CG1583-RB	BEST:HL07869|CG1583|DmelCG1583|Giiispla2	0	0
642	31748	Drosophila melanogaster	CG15337	CG15337 gene product from transcript CG15337-RA	DmelCG15337	0	0
643	31749	Drosophila melanogaster	CG10761	CG10761 gene product from transcript CG10761-RA	DmelCG10761	0	0
644	31750	Drosophila melanogaster	Or7a	Odorant receptor 7a	7D.1|7a|CG10759|DOR30|DmOR7a|DmelCG10759	0	0
645	31751	Drosophila melanogaster	CG2278	CG2278 gene product from transcript CG2278-RA	DmelCG2278	0	0
646	31759	Drosophila melanogaster	CG2147	CG2147 gene product from transcript CG2147-RA	BcDNA:LP02728|DmelCG2147	0	0
647	31760	Drosophila melanogaster	Trxr-1	Thioredoxin reductase-1	2151|CG2151|DTR|Dm-TrxR|DmTR|DmTrx|DmTrxR|DmTrxR-1|DmelCG2151|GR|Gr|Trx|TrxR|TrxR-1|Trxr1|anon-WO03040301.185|anon-WO03040301.187|dTrxR|dmtrxr-1|gr|l(1)G0154|l(1)G0379|l(1)G0477|l(1)G0481|trxr-1	0	0
648	31761	Drosophila melanogaster	sni	sniffer	CG10964|DmelCG10964|SNI|anon-WO03040301.183	0	0
649	31762	Drosophila melanogaster	ND75	NADH:ubiquinone reductase 75kD subunit precursor	CG2286|DmelCG2286	0	0
650	31763	Drosophila melanogaster	CG1632	CG1632 gene product from transcript CG1632-RA	DmelCG1632|SPH198	0	0
651	31764	Drosophila melanogaster	Corp	Companion of reaper	CG10965|DmelCG10965|corp	0	0
652	31765	Drosophila melanogaster	CG15343	CG15343 gene product from transcript CG15343-RA	DmelCG15343	0	0
653	31766	Drosophila melanogaster	CG1636	CG1636 gene product from transcript CG1636-RA	DmelCG1636	0	0
654	31767	Drosophila melanogaster	nAcRalpha-7E	nicotinic Acetylcholine Receptor alpha 7E	Acr7E|CG2302|D[a3]|Da3|Dalpha3|DmelCG2302|alpha3|nACRalpha-7E|nAChR|nAcRe	0	0
655	31769	Drosophila melanogaster	CG15344	CG15344 gene product from transcript CG15344-RA	DmelCG15344	0	0
656	31770	Drosophila melanogaster	CG1387	CG1387 gene product from transcript CG1387-RA	DmelCG1387	0	0
657	31771	Drosophila melanogaster	CG10555	CG10555 gene product from transcript CG10555-RA	DmelCG10555	0	0
658	31772	Drosophila melanogaster	CG11190	CG11190 gene product from transcript CG11190-RA	Dm*AAF46367/27-522|DmelCG11190	0	0
659	31773	Drosophila melanogaster	Trf2	TATA box binding protein-related factor 2	CG11195|CG18009|DmelCG18009|TLF|TRF2|dTRF2|dTrf2|l(1)G0039|l(1)G0071|l(1)G0295|l(1)G0425|p79/TRF2|trf2	0	0
660	31775	Drosophila melanogaster	CG12125	CG12125 gene product from transcript CG12125-RA	DmelCG12125	0	0
661	31776	Drosophila melanogaster	CG1440	CG1440 gene product from transcript CG1440-RA	DmelCG1440	0	0
662	31777	Drosophila melanogaster	CG12123	CG12123 gene product from transcript CG12123-RA	DmelCG12123	0	0
663	31778	Drosophila melanogaster	org-1	optomotor-blind-related-gene-1	CG11202|Dm-ORG-1|DmelCG11202|Org-1	0	0
664	31779	Drosophila melanogaster	CG15347	CG15347 gene product from transcript CG15347-RA	DmelCG15347	0	0
665	31780	Drosophila melanogaster	Es2	CG1474 gene product from transcript CG1474-RA	CG1474|DmelCG1474|ES2|es	0	0
666	31781	Drosophila melanogaster	Sptr	Sepiapterin reductase	CG12117|DmelCG12117|SR|sptr	0	0
667	31782	Drosophila melanogaster	CG12116	CG12116 gene product from transcript CG12116-RA	144701_at|DmelCG12116	0	0
668	31785	Drosophila melanogaster	Cp7Fb	Chorion protein b at 7F	B|C|CG15350|DmelCG15350|cp7Fb	0	0
669	31786	Drosophila melanogaster	Cp7Fc	Chorion protein c at 7F	CG15351|D|DmelCG15351|E|s37	0	0
670	31787	Drosophila melanogaster	Cp36	Chorion protein 36	CG1478|CP36|DmelCG1478|Dms36|E4|S36|cp36|dec-2|dec2|dec[[2]]|fs(1)C2|s36|s36-1|s365	0	0
671	31788	Drosophila melanogaster	Cp38	Chorion protein 38	ACE1|CG11213|CP38|DmelCG11213|Dms38|E3|S38|cp38|s38|s38-1	0	0
672	31789	Drosophila melanogaster	otu	ovarian tumor	CG12743|DROOTUA|DmelCG12743|K|OTU|Otu|fs(1)231|fs(1)23l|fs(1)M101|fs(1)jA265|fs(1)otu	0	0
673	31791	Drosophila melanogaster	PIP82	CG11219 gene product from transcript CG11219-RA	CG11219|DmelCG11219	0	0
674	31792	Drosophila melanogaster	Nrg	Neuroglian	CG1634|CT4318|DmelCG1634|NRG|Ngl|RA35|ceb|l(1)7Fa|l(1)G0099|l(1)G0413|l(1)G0488|nrg	0	0
675	31793	Drosophila melanogaster	IntS4	Integrator 4	CG12113|DmelCG12113|Int4|l(1)G0095	0	0
676	31794	Drosophila melanogaster	CG12112	CG12112 gene product from transcript CG12112-RA	DmelCG12112	0	0
677	31795	Drosophila melanogaster	Trf4-1	CG11265 gene product from transcript CG11265-RE	AAF46390|CG11265|DmTRF4-1|DmelCG11265	0	0
678	31796	Drosophila melanogaster	CG12111	CG12111 gene product from transcript CG12111-RA	DmelCG12111	0	0
679	31797	Drosophila melanogaster	spirit	Serine Protease Immune Response Integrator	CG2056|DmelCG2056|SP33|c-SP33	0	0
680	31798	Drosophila melanogaster	CG12065	CG12065 gene product from transcript CG12065-RF	DmelCG12065	0	0
681	31799	Drosophila melanogaster	CG12081	CG12081 gene product from transcript CG12081-RA	DmelCG12081	0	0
682	31800	Drosophila melanogaster	Crag	Calmodulin-binding protein related to a Rab3 GDP/GTP exchange protein	CG12737|CJ|CRAG|DmelCG12737	0	0
683	31801	Drosophila melanogaster	Caf1-180	CG12109 gene product from transcript CG12109-RB	CAF-1 p180|CAF1-180|CG12109|DmelCG12109|NURF|p180	0	0
684	31802	Drosophila melanogaster	oc	ocelliless	CG12154|DmelCG12154|Oc|Otd|Otx|l(1)7Ff|l(1)8Ac|ort|otd|uvi	0	0
685	31803	Drosophila melanogaster	CG12772	CG12772 gene product from transcript CG12772-RA	DmelCG12772|FBgn 30055	0	0
686	31804	Drosophila melanogaster	CG11284	CG11284 gene product from transcript CG11284-RA	DmelCG11284	0	0
687	31805	Drosophila melanogaster	Ppt1	Palmitoyl-protein thioesterase 1	CG12108|DmPpt1|DmelCG12108|PPT1|ppt1	0	0
688	31806	Drosophila melanogaster	Ogg1	CG1795 gene product from transcript CG1795-RA	1795|BcDNA:LD19945|CG1795|DmelCG1795|dOGG1	0	0
689	31807	Drosophila melanogaster	CG11294	CG11294 gene product from transcript CG11294-RA	CT31519|DmelCG11294	0	0
690	31808	Drosophila melanogaster	Hexo2	Hexosaminidase 2	CG1787|DmHex2|DmelCG1787|HEX 2|HEX2|HEXO2	0	0
691	31809	Drosophila melanogaster	CG2004	CG2004 gene product from transcript CG2004-RA	DmelCG2004	0	0
692	31810	Drosophila melanogaster	CG1785	CG1785 gene product from transcript CG1785-RA	DmelCG1785	0	0
693	31811	Drosophila melanogaster	l(1)G0020	lethal (1) G0020	CG1994|DmelCG1994|p110	0	0
694	31812	Drosophila melanogaster	CG1789	CG1789 gene product from transcript CG1789-RA	DmelCG1789	0	0
695	31813	Drosophila melanogaster	Lim1	CG11354 gene product from transcript CG11354-RA	BcDNA:GH04929|CG10760|CG11354|Dlim1|DmelCG11354|Lim|dLim1|dlim-1|dlim1|lim1	0	0
696	31815	Drosophila melanogaster	CG12075	CG12075 gene product from transcript CG12075-RC	DmelCG12075	0	0
697	31816	Drosophila melanogaster	Moe	Moesin	CG10701|D17|DmelCG10701|Dmoe|EMR1|ERM|Emr1|anon-WO03040301.155|anon-WO03040301.157|anon-WO03040301.159|anon-WO03040301.161|dMoe|l(1)G0067|l(1)G0323|l(1)G0404|l(1)G0415|moe|moesin/ezrin/radixin homolog	0	0
698	31817	Drosophila melanogaster	CG1885	CG1885 gene product from transcript CG1885-RA	DmelCG1885	0	0
699	31818	Drosophila melanogaster	Rbm13	RNA-binding motif protein 13	CG10648|DmelCG10648|RBM13	0	0
700	31822	Drosophila melanogaster	CG12661	CG12661 gene product from transcript CG12661-RA	DmelCG12661	0	0
701	31824	Drosophila melanogaster	CG10962	CG10962 gene product from transcript CG10962-RB	BcDNA:RE29909|CG7090|DmelCG10962|EP(X)1565|EP1565	0	0
702	31825	Drosophila melanogaster	CG12662	CG12662 gene product from transcript CG12662-RA	DmelCG12662	0	0
703	31826	Drosophila melanogaster	rdgA	retinal degeneration A	CG10966|CG12660|CG15352|CG34344|CG42667|DGK|DGK2|DmelCG42667|Dmel_CG10966|Dmel_CG12660|Dmel_CG15352|Dmel_CG34344|dDGK2|x35	0	0
704	31829	Drosophila melanogaster	CG15365	CG15365 gene product from transcript CG15365-RA	DmelCG15365	0	0
705	31830	Drosophila melanogaster	CG10970	CG10970 gene product from transcript CG10970-RA	BcDNA:HL08157|DmelCG10970	0	0
706	31831	Drosophila melanogaster	CG7267	CG7267 gene product from transcript CG7267-RB	DmelCG7267	0	0
707	31832	Drosophila melanogaster	CG15366	CG15366 gene product from transcript CG15366-RA	DmelCG15366	0	0
708	31833	Drosophila melanogaster	CG7246	CG7246 gene product from transcript CG7246-RA	DmelCG7246	0	0
709	31834	Drosophila melanogaster	HP1b	CG7041 gene product from transcript CG7041-RA	CG7041|DmelCG7041|HP1|HP1B|Hp1b	0	0
710	31835	Drosophila melanogaster	APC4	Anaphase Promoting Complex 4	CG32707|CG4350|DmelCG32707	0	0
711	31837	Drosophila melanogaster	CG6999	CG6999 gene product from transcript CG6999-RA	DmelCG6999	0	0
712	31838	Drosophila melanogaster	CG7033	CG7033 gene product from transcript CG7033-RA	CCT2|Cct2|DmelCG7033|SD02216p|TCP-1beta	0	0
713	31839	Drosophila melanogaster	CG7766	CG7766 gene product from transcript CG7766-RC	DmelCG7766	0	0
714	31840	Drosophila melanogaster	Bx42	CG8264 gene product from transcript CG8264-RA	BX42|CG8264|DmelCG8264|SKIP|Skip	0	0
715	31841	Drosophila melanogaster	CG7039	CG7039 gene product from transcript CG7039-RA	DmelCG7039	0	0
716	31842	Drosophila melanogaster	AP-1gamma	CG9113 gene product from transcript CG9113-RD	AP-1|AP-1[gamma]|CG9113|DmelCG9113|cg9113|gamma|gamma-Ada	0	0
717	31843	Drosophila melanogaster	fend	forked end	BcDNA:RH56795|CG12664|DmelCG12664|Dromel_CG12664_FBtr0071349_ld14_mORF|LD14|ld14	0	0
718	31844	Drosophila melanogaster	CG7065	CG7065 gene product from transcript CG7065-RA	DmelCG7065	0	0
719	31845	Drosophila melanogaster	fh	frataxin homolog	BcDNA:AT09528|CG8971|DFH|Dfh|DmelCG8971|X25|dfh	0	0
720	31846	Drosophila melanogaster	dalao	CG7055 gene product from transcript CG7055-RA	BAF57|BAP111|Bap111|CG7055|DmelCG7055|anon-EST:Liang-1.83|clone 1.83	0	0
721	31848	Drosophila melanogaster	His3.3B	Histone H3.3B	CG8989|DmelCG8989|H3.3|H3.3B|His3.3|HisH3-3Q|PH3|anon-EST:fe1B6|dH3.3B	0	0
722	31849	Drosophila melanogaster	Ost48	Oligosaccharyltransferase 48kD subunit	CG9022|DmOST50|DmelCG9022|DrOST|OST48|OST48/WBP1|Ots48|anon-EST:Liang-1.11|clone 1.11|ost48	0	0
723	31851	Drosophila melanogaster	Zpr1	CG9060 gene product from transcript CG9060-RA	CG9060|DmelCG9060	0	0
724	31853	Drosophila melanogaster	CG12115	CG12115 gene product from transcript CG12115-RA	BcDNA:LP02922|DmelCG12115	0	0
725	31854	Drosophila melanogaster	CG12057	CG12057 gene product from transcript CG12057-RA	BcDNA:LP05863|DmelCG12057	0	0
726	31855	Drosophila melanogaster	CG12056	CG12056 gene product from transcript CG12056-RA	DmelCG12056	0	0
727	31856	Drosophila melanogaster	CG12106	CG12106 gene product from transcript CG12106-RA	BcDNA:GH03263|DmelCG12106	0	0
728	31857	Drosophila melanogaster	CG12118	CG12118 gene product from transcript CG12118-RB	DmelCG12118	0	0
729	31858	Drosophila melanogaster	su(r)	suppressor of rudimentary	CG2194|DmelCG2194|Dreg-3|Pyd1|Reg-3	0	0
730	31859	Drosophila melanogaster	CG12119	CG12119 gene product from transcript CG12119-RA	DmelCG12119	0	0
731	31860	Drosophila melanogaster	Obp8a	Odorant-binding protein 8a	8a|CG12665|DmelCG12665	0	0
732	31861	Drosophila melanogaster	CG15368	CG15368 gene product from transcript CG15368-RA	DmelCG15368	0	0
733	31862	Drosophila melanogaster	CG15369	CG15369 gene product from transcript CG15369-RA	DmelCG15369	0	0
734	31863	Drosophila melanogaster	t	tan	CG12120|DmelCG12120	0	0
735	31864	Drosophila melanogaster	CG15370	CG15370 gene product from transcript CG15370-RA	DmelCG15370	0	0
736	31865	Drosophila melanogaster	Gr8a	Gustatory receptor 8a	CG15371|DmelCG15371|Gr8D1	0	0
737	31866	Drosophila melanogaster	CG12121	CG12121 gene product from transcript CG12121-RA	DmelCG12121	0	0
738	31867	Drosophila melanogaster	Ir8a	Ionotropic receptor 8a	CG12122|CG12666|CG32704|CT7438|DmelCG32704|IR8a	0	0
739	31869	Drosophila melanogaster	mxc	multi sex combs	CG12058|CG12124|DmelCG12124|Dmel_CG12058|l(1)mbn	0	0
740	31872	Drosophila melanogaster	Dsor1	Downstream of raf1	CG15793|D-MEK|D-MEK/Dsor|D-Mek|D-SOR|D-Sor|D-mek|D-sor|D-sor-1|DMEK-1|DRODSOR1|DSOR1|DSORT|DSor|DSor1|Dmek|DmelCG15793|Dsor|EK1-1|MAPKK|MEK|MEK/Dsor1|MEK1/2|Mek|SOR|Sor|Su(Raf)34B|dMEK|dSor|dsor1|mek|	0	0
741	31873	Drosophila melanogaster	CG17754	CG17754 gene product from transcript CG17754-RC	BcDNA:LP02641|DmelCG17754	0	0
742	31874	Drosophila melanogaster	ric8a	CG15797 gene product from transcript CG15797-RA	CG15797|DmRic8|DmelCG15797|RIC-8|Ric-8|l(1)G0397|ric-8|ric-8a	0	0
743	31877	Drosophila melanogaster	CG32703	CG32703 gene product from transcript CG32703-RB	CG17441|CG2309|DmelCG32703|ERK7	0	0
744	31879	Drosophila melanogaster	CG17440	CG17440 gene product from transcript CG17440-RA	DmelCG17440	0	0
745	31880	Drosophila melanogaster	CG17446	CG17446 gene product from transcript CG17446-RB	DmelCG17446	0	0
746	31881	Drosophila melanogaster	CG16892	CG16892 gene product from transcript CG16892-RA	DmelCG16892	0	0
747	31883	Drosophila melanogaster	lz	lozenge	CG1689|DmelCG1689|Lz|amx|fs(1)A1569|fs(1)M69|spe	0	0
748	31887	Drosophila melanogaster	CG34449	CG34449 gene product from transcript CG34449-RB	CG12136|CG15372|CG17251|CG32705|DmelCG34449|Dmel_CG32705|Pen16|anon-Pen16|p16|pen16	0	0
749	31890	Drosophila melanogaster	BCL7-like	CG17252 gene product from transcript CG17252-RA	Bcl7-like|CG17252|DmelCG17252	0	0
750	31896	Drosophila melanogaster	CG32700	CG32700 gene product from transcript CG32700-RA	BcDNA:GH19985|CG12651|CG12652|CG18429|CG2994|DmelCG32700|Tes89	0	0
751	31897	Drosophila melanogaster	RpS28b	Ribosomal protein S28b	CG2998|DmelCG2998|M(1)8F	0	0
752	31898	Drosophila melanogaster	CG15317	CG15317 gene product from transcript CG15317-RA	DmelCG15317	0	0
753	31899	Drosophila melanogaster	CG32699	CG32699 gene product from transcript CG32699-RB	CG15318|CG18535|CG2996|CT7882|DmelCG32699|tok-like	0	0
754	31902	Drosophila melanogaster	Gga	Golgi-localized, gamma-adaptin ear containing, ARF binding protein	CG3002|DmelCG3002|GGA|dGGA|dmGGA	0	0
755	31903	Drosophila melanogaster	CG3004	CG3004 gene product from transcript CG3004-RA	DmelCG3004	0	0
756	31904	Drosophila melanogaster	Aats-lys	Lysyl-tRNA synthetase	CG12141|DmelCG12141|KRS|LysRS	0	0
757	31905	Drosophila melanogaster	CG42797	CG42797 gene product from transcript CG42797-RE	CG3003|CG3099|DmelCG42797|Dmel_CG3003|Dmel_CG3099	0	0
758	31907	Drosophila melanogaster	l(1)G0232	lethal (1) G0232	CG3101|CG3102|CG32697|DmelCG32697|L(1)G0232|MEG2	0	0
759	31909	Drosophila melanogaster	CG3106	CG3106 gene product from transcript CG3106-RA	DmelCG3106	0	0
760	31912	Drosophila melanogaster	btd	buttonhead	BTD|Btd|CG12653|DmelCG12653	0	0
761	31913	Drosophila melanogaster	Sp1	CG1343 gene product from transcript CG1343-RD	CG1343|D-Sp1|D-Sp8|D.Sp1|DmelCG1343|SP1|dSp1|sp1	0	0
762	31914	Drosophila melanogaster	CG1354	CG1354 gene product from transcript CG1354-RC	DmelCG1354	0	0
763	31915	Drosophila melanogaster	CG32698	CG32698 gene product from transcript CG32698-RB	CG9678|CG9683|DmelCG32698	0	0
764	31917	Drosophila melanogaster	Ser7	CG2045 gene product from transcript CG2045-RA	CG2045|DmelCG2045|SP#2|SP2|SP3|c-SP3	0	0
765	31918	Drosophila melanogaster	CG32695	CG32695 gene product from transcript CG32695-RA	BcDNA:RH68724|CG15246|DmelCG32695	0	0
766	31919	Drosophila melanogaster	CG15247	CG15247 gene product from transcript CG15247-RA	DmelCG15247	0	0
767	31920	Drosophila melanogaster	CG1468	CG1468 gene product from transcript CG1468-RA	BcDNA:GH18955|DmelCG1468	0	0
768	31921	Drosophila melanogaster	CG9686	CG9686 gene product from transcript CG9686-RA	BcDNA:RH74092|CT6802|DmelCG9686|anon-EST:Posey3	0	0
769	31922	Drosophila melanogaster	CG9689	CG9689 gene product from transcript CG9689-RA	BcDNA:GH05731|DmelCG9689	0	0
770	31923	Drosophila melanogaster	CG9691	CG9691 gene product from transcript CG9691-RB	BcDNA:RH12290|CT27394|DmelCG9691	0	0
771	31924	Drosophila melanogaster	CG15249	CG15249 gene product from transcript CG15249-RB	DmelCG15249	0	0
772	31925	Drosophila melanogaster	CG1986	CG1986 gene product from transcript CG1986-RA	DmelCG1986	0	0
773	31926	Drosophila melanogaster	Idgf4	Imaginal disc growth factor 4	CG1780|DmIDGF4|DmelCG1780|IDGF|IDGF-4|IDGF4|idgf4	0	0
774	31927	Drosophila melanogaster	CG1791	CG1791 gene product from transcript CG1791-RA	DmelCG1791|FBpp0071364	0	0
775	31928	Drosophila melanogaster	CG1889	CG1889 gene product from transcript CG1889-RA	DmelCG1889|FBpp0071343|FBpp0071344	0	0
776	31929	Drosophila melanogaster	CG43386	CG43386 gene product from transcript CG43386-RB	BcDNA:RE65233|CG15250|CG15251|DmelCG43386|Dmel_CG15250|Dmel_CG15251	0	0
777	31931	Drosophila melanogaster	CG15252	CG15252 gene product from transcript CG15252-RB	DmelCG15252	0	0
778	31933	Drosophila melanogaster	CG32694	CG32694 gene product from transcript CG32694-RC	BcDNA:RE02049|CG12634|CG12649|CG18512|DmelCG32694	0	0
779	31934	Drosophila melanogaster	CG2990	CG2990 gene product from transcript CG2990-RB	DmelCG2990	0	0
780	31935	Drosophila melanogaster	Cht6	CG43374 gene product from transcript CG43374-RC	CG15313|CG15314|CG2989|CG43374|CT5624|DmelCG43374|Dmel_CG15313|Dmel_CG15314|Dmel_CG2989	0	0
781	31938	Drosophila melanogaster	Yp2	Yolk protein 2	CG2979|DmelCG2979|VG2|VIT2Dm|YP|YP-2|YP2|YPII|YP[[2]]|fs(1)A59|fs(1)K313|fs(1)M35|fs(1)m35|yp|yp2	0	0
782	31939	Drosophila melanogaster	Yp1	Yolk protein 1	CG2985|DmYP1|DmelCG2985|VG1|VIT1Dm|YP|YP-1|YP1|YPI|YP[[1]]|fs(1)1163|fs(1)A1163|yp|yp-1|yp1	0	0
783	31940	Drosophila melanogaster	CG15312	CG15312 gene product from transcript CG15312-RE	CT35293|DmelCG15312	0	0
784	31942	Drosophila melanogaster	CG32685	CG32685 gene product from transcript CG32685-RC	CG12646|CG12647|CG2971|DmelCG32685	0	0
785	31943	Drosophila melanogaster	CG2972	CG2972 gene product from transcript CG2972-RA	DmelCG2972	0	0
786	31944	Drosophila melanogaster	CG2974	CG2974 gene product from transcript CG2974-RB	DmelCG2974	0	0
787	31945	Drosophila melanogaster	CG34104	CG34104 gene product from transcript CG34104-RB	CG12094|CG12102|DmelCG34104	0	0
788	31947	Drosophila melanogaster	CG12645	CG12645 gene product from transcript CG12645-RB	DmelCG12645	0	0
789	31948	Drosophila melanogaster	CG15311	CG15311 gene product from transcript CG15311-RA	DmelCG15311	0	0
790	31949	Drosophila melanogaster	CG15309	CG15309 gene product from transcript CG15309-RA	BcDNA:GH10478|DmelCG15309	0	0
791	31950	Drosophila melanogaster	l(1)G0230	lethal (1) G0230	CG2968|DmelCG2968|anon-WO03040301.109|anon-WO03040301.110	0	0
792	31952	Drosophila melanogaster	CG2962	CG2962 gene product from transcript CG2962-RA	DmelCG2962	0	0
793	31953	Drosophila melanogaster	CG34408	CG34408 gene product from transcript CG34408-RB	BcDNA:GH09358|CG2967|CG32689|DmelCG34408|Dmel_CG2967|Dmel_CG32689	0	0
794	31954	Drosophila melanogaster	Ipod	Interaction partner of Dnmt2	CG2961|DmelCG2961|IPOD	0	0
795	31955	Drosophila melanogaster	Hk	Hyperkinetic	CG17779|CG2287|CG32688|CG34319|CG43388|DmelCG43388|Dmel_CG32688|Dmel_CG34319	0	0
796	31957	Drosophila melanogaster	alpha-Man-I	alpha Mannosidase I	CG17809|CG18799|CG32682|CG32684|CG42275|DM-GI|DmelCG42275|Dmel_CG32682|Dmel_CG32684|MA12|MAN-1|Man'ase|alpha-Man-l|mas-1|mas1	0	0
797	31958	Drosophila melanogaster	CG2909	CG2909 gene product from transcript CG2909-RA	DmelCG2909	0	0
798	31960	Drosophila melanogaster	Gip	GIP-like	CG2227|DmelCG2227|T15	0	0
799	31961	Drosophila melanogaster	CG15306	CG15306 gene product from transcript CG15306-RA	DmelCG15306	0	0
800	31962	Drosophila melanogaster	CG15307	CG15307 gene product from transcript CG15307-RA	DmelCG15307	0	0
801	31963	Drosophila melanogaster	CG12641	CG12641 gene product from transcript CG12641-RA	DmelCG12641	0	0
802	31964	Drosophila melanogaster	l(1)G0289	lethal (1) G0289	CG2221|DmelCG2221	0	0
803	31965	Drosophila melanogaster	CG17841	CG17841 gene product from transcript CG17841-RA	BcDNA:GH12326|DmelCG17841|anon-EST:Liang-2.12|clone 2.12	0	0
804	31966	Drosophila melanogaster	CG2898	CG2898 gene product from transcript CG2898-RA	DmelCG2898	0	0
805	31967	Drosophila melanogaster	Psf3	CG2222 gene product from transcript CG2222-RA	CG2222|DmelCG2222	0	0
806	31970	Drosophila melanogaster	CG32683	CG32683 gene product from transcript CG32683-RA	CG15303|CG2881|CG2883|DmelCG32683	0	0
807	31971	Drosophila melanogaster	RabX2	CG2885 gene product from transcript CG2885-RA	CG2885|DmRabX2|DmelCG2885	0	0
808	31973	Drosophila melanogaster	CG12640	CG12640 gene product from transcript CG12640-RA	DmelCG12640	0	0
809	31975	Drosophila melanogaster	Or9a	Odorant receptor 9a	9E.1|9a|CG15302|DOR95|DmelCG15302|OR9a|or9a	0	0
810	31976	Drosophila melanogaster	nocte	no circadian temperature entrainment	CG17255|DmelCG17255	0	0
811	31977	Drosophila melanogaster	CG2889	CG2889 gene product from transcript CG2889-RA	DmelCG2889	0	0
812	31978	Drosophila melanogaster	CG2887	CG2887 gene product from transcript CG2887-RA	DmelCG2887	0	0
813	31979	Drosophila melanogaster	PPP4R2r	Protein phosphatase 4 regulatory subunit 2-related protein	BcDNA:LD29930|CG2890|DmelCG2890|PP4R|PP4R2|PPP4R2|R2	0	0
814	31980	Drosophila melanogaster	CG32687	CG32687 gene product from transcript CG32687-RA	BcDNA:RH29237|CG2143|CG2892|CT6984|CT7080|Cg32687|DmelCG32687	0	0
815	31986	Drosophila melanogaster	CG15296	CG15296 gene product from transcript CG15296-RA	BcDNA:AT26906|DmelCG15296	0	0
816	31987	Drosophila melanogaster	spri	sprint	CG12638|CG15297|CG15298|CG15299|CG15300|CG15301|CG32674|CG32680|CG33175|CG34414|DmelCG34414|Dmel_CG32680|Dmel_CG33175|Rin1|Spri|anon-WO03040301.275	0	0
817	31988	Drosophila melanogaster	Hmr	Hybrid male rescue	BcDNA:LD22117|CG1619|DmelCG1619|Hmr-mel|hmr	0	0
818	31989	Drosophila melanogaster	CG2124	CG2124 gene product from transcript CG2124-RA	DmelCG2124	0	0
819	31990	Drosophila melanogaster	CG1628	CG1628 gene product from transcript CG1628-RB	DmelCG1628	0	0
820	31991	Drosophila melanogaster	CG43347	CG43347 gene product from transcript CG43347-RB	BcDNA:RH11383|CG15295|CG9817|DmelCG43347|Dmel_CG15295|Dmel_CG9817	0	0
821	31993	Drosophila melanogaster	Rab9Db	Rab GTPase 9Db	CG9807|DmelCG9807	0	0
822	31994	Drosophila melanogaster	CG9806	CG9806 gene product from transcript CG9806-RA	DmelCG9806	0	0
823	31995	Drosophila melanogaster	CG2111	CG2111 gene product from transcript CG2111-RA	DmelCG2111|pepCG2111	0	0
824	31996	Drosophila melanogaster	CG12637	CG12637 gene product from transcript CG12637-RA	DmelCG12637	0	0
825	31997	Drosophila melanogaster	X11Lbeta	CG32677 gene product from transcript CG32677-RA	CG1852|CG1861|CG32677|DmelCG32677|Dmint2|X11B|x11Lbeta	0	0
826	32000	Drosophila melanogaster	CG1826	CG1826 gene product from transcript CG1826-RA	DmelCG1826	0	0
827	32001	Drosophila melanogaster	Atg8a	Autophagy-specific gene 8a	ATG8a|Atg8|Atg8/LC3|Atg8A|BcDNA:LD05816|CG1534|CG32672|DmelCG32672|DrAtg8a|atg8|atg8a	0	0
828	32002	Drosophila melanogaster	Rph	Rabphilin	CG11556|DmelCG11556	0	0
829	32005	Drosophila melanogaster	CG32676	CG32676 gene product from transcript CG32676-RA	CG9725|CG9732|DmelCG32676	0	0
830	32006	Drosophila melanogaster	CG15211	CG15211 gene product from transcript CG15211-RC	DmelCG15211	0	0
831	32007	Drosophila melanogaster	sesB	stress-sensitive B	A/A-T|A/A-T/sesB|ADP/ATP translocase|ADT2|ANT|CG16944|DmelCG16944|EM12|Hmr|S12|anon-WO02059370.55|dANT|jive|l(1)9Ed|l(1)9Fa|l(1)DC701|l(1)EM31|l(1)G0126|l(1)G0247|l(1)G0386|l(1)S12|orangi|ses B	0	0
832	32008	Drosophila melanogaster	Ant2	Adenine nucleotide translocase 2	ANT2|CG1683|DmelCG1683|l(1)G0126|l(1)G0247|l(1)G0386	0	0
833	32009	Drosophila melanogaster	Imp	IGF-II mRNA-binding protein	CG1691|DmelCG1691|IGF-II|IMP|IMP-1|MRE11|ORE-9|anon-EST:fe2B3|anon-WO0140519.39|cg1691|dIMP|imp|l(1)G0072	0	0
834	32011	Drosophila melanogaster	CG15209	CG15209 gene product from transcript CG15209-RA	BcDNA:SD22308|DmelCG15209|anon-EST:Posey262	0	0
835	32013	Drosophila melanogaster	CG17333	CG17333 gene product from transcript CG17333-RA	DmelCG17333	0	0
836	32014	Drosophila melanogaster	CG2202	CG2202 gene product from transcript CG2202-RA	DmelCG2202	0	0
837	32015	Drosophila melanogaster	feo	fascetto	CG11207|DmelCG11207|EA86|Feo|Q54|l(1)9Fe|l(1)BP1	0	0
838	32016	Drosophila melanogaster	sofe	sister of feo	CG1655|DmelCG1655	0	0
839	32017	Drosophila melanogaster	CG2186	CG2186 gene product from transcript CG2186-RA	DmelCG2186	0	0
840	32018	Drosophila melanogaster	CG2157	CG2157 gene product from transcript CG2157-RA	DmelCG2157	0	0
841	32019	Drosophila melanogaster	CG1637	CG1637 gene product from transcript CG1637-RC	DmelCG1637	0	0
842	32020	Drosophila melanogaster	Ork1	Open rectifier K[+] channel 1	CG1615|DmelCG1615|KCNK0|K[[2P]]|ORK|ORK1|anon-WO0161006.1|anon-WO0161006.22|anon-WO0161006.23|d-ORK1|dORK|ork1	0	0
843	32021	Drosophila melanogaster	CG1582	CG1582 gene product from transcript CG1582-RA	DmelCG1582|cg1582	0	0
844	32022	Drosophila melanogaster	CG15208	CG15208 gene product from transcript CG15208-RA	DmelCG15208|anon-WO0140519.64	0	0
845	32023	Drosophila melanogaster	CG15207	CG15207 gene product from transcript CG15207-RA	DmelCG15207	0	0
846	32024	Drosophila melanogaster	CG11203	CG11203 gene product from transcript CG11203-RB	DmelCG11203	0	0
847	32026	Drosophila melanogaster	v	vermilion	152559_at|CG2155|DmelCG2155|NP_511113|Ver|ver|vm	0	0
848	32027	Drosophila melanogaster	CG2145	CG2145 gene product from transcript CG2145-RA	DmelCG2145	0	0
849	32028	Drosophila melanogaster	Myo10A	unconventional myosin class XV	10A|AAF47980|CG2136|CG2174|DmXV|DmelCG2174|Syph	0	0
850	32029	Drosophila melanogaster	Rab9Fb	Rab GTPase 9Fb	CG2532|CG32670|DmRabX3|DmelCG32670|RabX3	0	0
851	32030	Drosophila melanogaster	CG16922	CG16922 gene product from transcript CG16922-RA	DmelCG16922	0	0
852	32032	Drosophila melanogaster	C901	CG1567 gene product from transcript CG1567-RA	10|CG1567|CT4052|DmelCG1567|anon-10Ab|c901|cDNA 901	0	0
853	32033	Drosophila melanogaster	CG42339	CG42339 gene product from transcript CG42339-RB	CG12626|CG15204|DmelCG42339|Dmel_CG12626|Dmel_CG15204	0	0
854	32034	Drosophila melanogaster	CG11160	CG11160 gene product from transcript CG11160-RB	DmelCG11160	0	0
855	32035	Drosophila melanogaster	CG1552	CG1552 gene product from transcript CG1552-RB	DmelCG1552|anon-EST:Posey230	0	0
856	32036	Drosophila melanogaster	CG1545	CG1545 gene product from transcript CG1545-RB	BcDNA:GH01560|DmelCG1545|anon-EST:Posey256	0	0
857	32037	Drosophila melanogaster	CG1537	CG1537 gene product from transcript CG1537-RA	BcDNA:GH02938|DmelCG1537	0	0
858	32038	Drosophila melanogaster	CG15203	CG15203 gene product from transcript CG15203-RA	144845_at|DIGF-1|DmelCG15203	0	0
859	32039	Drosophila melanogaster	sev	sevenless	7LES|7less|CG18085|CT3980|DROSEV|DROSEV1|DmHD-265|DmelCG18085|HD-265|SEV|Sev|sev(AC)[[14]]	0	0
860	32040	Drosophila melanogaster	Vago	CG2081 gene product from transcript CG2081-RC	BcDNA:RH70969|CG2081|DIGF-2|DmelCG2081	0	0
861	32041	Drosophila melanogaster	CG2076	CG2076 gene product from transcript CG2076-RA	DmelCG2076	0	0
862	32042	Drosophila melanogaster	CG2061	CG2061 gene product from transcript CG2061-RC	BcDNA:LD28247|DmelCG2061	0	0
863	32043	Drosophila melanogaster	CG42249	CG42249 gene product from transcript CG42249-RC	CG11126|CG1961|DmelCG42249|Dmel_CG11126|Dmel_CG1961	0	0
864	32045	Drosophila melanogaster	Hsp60	Heat shock protein 60	12|BP5|CG12101|Cpn60|DmelCG12101|Dmhsp60|G62|HSP60|HSP60A|Hsp60A|IEF16|Mmp-P1|SSP 7506|cpn60|d-hsp60|hsp60|hsp60A|l(1)10Ac|l(1)BP5|l(1)G8|l(1)HM21|l(1)L12|l(1)dp025	0	0
865	32046	Drosophila melanogaster	CG11122	CG11122 gene product from transcript CG11122-RA	DmelCG11122	0	0
866	32047	Drosophila melanogaster	Rpt3	CG16916 gene product from transcript CG16916-RA	16916|CG16916|Dm_Rpt3a|DmelCG16916|Dmp48A|S6B|TBP7|l(1)G0052|p48A	0	0
867	32049	Drosophila melanogaster	Klp10A	CG1453 gene product from transcript CG1453-RA	CG1453|DmCG1453|DmKLP10A|DmKlp10A|DmelCG1453|KIF2A|KLP10A|KLP10a|Kif2A|anon-WO03040301.142|klp10A	0	0
868	32050	Drosophila melanogaster	CG18292	CG18292 gene product from transcript CG18292-RA	CDK2AP1|DOC1|DmelCG18292|anon-WO03040301.144	0	0
869	32051	Drosophila melanogaster	CG15199	CG15199 gene product from transcript CG15199-RA	DIGF-3|DmelCG15199	0	0
870	32052	Drosophila melanogaster	CG15202	CG15202 gene product from transcript CG15202-RB	BcDNA:GH13342|DIGF-4|DmelCG15202	0	0
871	32053	Drosophila melanogaster	CG15201	CG15201 gene product from transcript CG15201-RA	BcDNA:RH06304|DIGF-5|DmelCG15201	0	0
872	32055	Drosophila melanogaster	CG1908	CG1908 gene product from transcript CG1908-RB	DmelCG1908	0	0
873	32056	Drosophila melanogaster	rtv	retroactive	1|CG1397|DmelCG1397|L1|l(1)10Ag|l(1)G13|l(1)L1	0	0
874	32057	Drosophila melanogaster	Dlic	Dynein light intermediate chain	CG1938|D-LIC|DLIC|DLIC2|Dlic2|DmelCG1938|dlic|dlic2|l(1)G0065|l(1)G0190	0	0
875	32058	Drosophila melanogaster	antdh	CG1386 gene product from transcript CG1386-RA	AntDH|Antdh|CG1386|DmelCG1386	0	0
876	32059	Drosophila melanogaster	CG1394	CG1394 gene product from transcript CG1394-RA	BEST:GH24085|DmelCG1394|anon-WO0140519.177|bs30g07.y1	0	0
877	32060	Drosophila melanogaster	CG15200	CG15200 gene product from transcript CG15200-RA	DmelCG15200	0	0
878	32062	Drosophila melanogaster	CG11106	CG11106 gene product from transcript CG11106-RA	BcDNA:AT24116|DmelCG11106	0	0
879	32063	Drosophila melanogaster	CG42683	CG42683 gene product from transcript CG42683-RB	CG11105|CG12625|DmelCG42683|Dmel_CG11105|Dmel_CG12625	0	0
880	32065	Drosophila melanogaster	CG15198	CG15198 gene product from transcript CG15198-RA	DmelCG15198	0	0
881	32067	Drosophila melanogaster	Ir10a	Ionotropic receptor 10a	CG12623|CG12624|CG34143|DmelCG34143|IR10a	0	0
882	32068	Drosophila melanogaster	sisA	sisterless A	CG1641|DmelCG1641|sis A|sis a|sis-A|sis-a|sisa	0	0
883	32069	Drosophila melanogaster	l(1)10Bb	lethal (1) 10Bb	10Ba|CG1639|DmelCG1639|l(1)G0169|l(1)G14|l(1)GLM14	0	0
884	32070	Drosophila melanogaster	CG1657	CG1657 gene product from transcript CG1657-RA	DmelCG1657	0	0
885	32071	Drosophila melanogaster	Kap3	Kinesin associated protein 3	CG11759|DmKAP|DmKap|DmelCG11759|KAP3|Kap|dKAP3|kap3	0	0
886	32072	Drosophila melanogaster	CG34348	CG34348 gene product from transcript CG34348-RA	CG11757|CG15197|DmelCG34348|Dmel_CG11757	0	0
887	32073	Drosophila melanogaster	CG1597	CG1597 gene product from transcript CG1597-RB	DmelCG1597	0	0
888	32074	Drosophila melanogaster	CG11756	CG11756 gene product from transcript CG11756-RA	BcDNA:AT06648|DmelCG11756	0	0
889	32075	Drosophila melanogaster	CG1738	CG1738 gene product from transcript CG1738-RA	BcDNA:RE11532|DmelCG1738	0	0
890	32076	Drosophila melanogaster	CG11752	CG11752 gene product from transcript CG11752-RA	BcDNA:RH44935|DmelCG11752|anon-EST:Posey214	0	0
891	32077	Drosophila melanogaster	CG1737	CG1737 gene product from transcript CG1737-RA	DmelCG1737	0	0
892	32078	Drosophila melanogaster	dsh	dishevelled	CG1720|CG18361|DSH|Dm Dsh|DmelCG18361|Dsh|Dvl|l(1)10Bd|l(1)G0267|l(1)G17|l(1)dsh	0	0
893	32079	Drosophila melanogaster	CG11750	CG11750 gene product from transcript CG11750-RA	BcDNA:RE09126|BcDNA:RH21749|DmelCG11750	0	0
894	32080	Drosophila melanogaster	hop	hopscotch	4|CG1594|Dm JAK|DmHD-160|DmelCG1594|HD-160|HOP|Hop|Hop1|JAK|Jak|L4|Tum|Tum-1|d-jak|jak|l(1)10Be|l(1)G18|l(1)L4|l(1)hop|msvl	0	0
895	32081	Drosophila melanogaster	Tim8	CG1728 gene product from transcript CG1728-RA	BcDNA:SD06593|CG1728|DmelCG1728	0	0
896	32083	Drosophila melanogaster	dlg1	discs large 1	11|CG1725|CG1730|CPD|DLG|DLG-A|Discs-large|Dlg|Dlg-A|Dlg1|DlgA|DmelCG1725|Drodlg|PSD95|SAP97|anon-EST:Posey93|anon-WO03040301.258|anon-WO03040301.260|anon-WO03040301.268|d. lg.-1|dlg|dlg-1|dlg-A|dlgA|	0	0
897	32084	Drosophila melanogaster	CG15196	CG15196 gene product from transcript CG15196-RB	DmelCG15196	0	0
898	32085	Drosophila melanogaster	Gr10b	Gustatory receptor 10b	CG12622|DmelCG12622|Gr10B2	0	0
899	32086	Drosophila melanogaster	Or10a	Odorant receptor 10a	10B.1|10a|CG17867|DOR92|DmelCG17867	0	0
900	32087	Drosophila melanogaster	Gs2	Glutamine synthetase 2	CG1743|DmelCG1743|GS2|GsII|gs-c|gs2	0	0
901	32088	Drosophila melanogaster	CG11727	CG11727 gene product from transcript CG11727-RA	BcDNA:GH08923|BcDNA:LD11130|DmelCG11727|MRE21	0	0
902	32089	Drosophila melanogaster	Sk1	Sphingosine kinase 1	CG1747|DmelCG1747|SK1|Sphk1	0	0
903	32090	Drosophila melanogaster	HP5	Heterochromatin protein 5	CG1745|DmelCG1745	0	0
904	32092	Drosophila melanogaster	CG43155	CG43155 gene product from transcript CG43155-RC	CG15194|CG1756|DmelCG43155|Dmel_CG15194|Dmel_CG1756|anon-WO0109301.51|anon-WO0109301.52|anon-WO0109301.9	0	0
905	32093	Drosophila melanogaster	Cyp4g15	CG11715 gene product from transcript CG11715-RA	152658_at|4g15|CG11715|DmelCG11715	0	0
906	32094	Drosophila melanogaster	CG1749	CG1749 gene product from transcript CG1749-RA	DmelCG1749	0	0
907	32095	Drosophila melanogaster	Spase25	Spase 25-subunit	CG1751|DmelCG1751	0	0
908	32097	Drosophila melanogaster	Drak	Death-associated protein kinase related	CG11713|CG1760|CG32666|DmelCG32666|EP(X)1452|EP1452|drak	0	0
909	32098	Drosophila melanogaster	CG1572	CG1572 gene product from transcript CG1572-RA	DmelCG1572	0	0
910	32099	Drosophila melanogaster	PGRP-SA	Peptidoglycan recognition protein SA	BcDNA:AT30827|CG11709|Dm PGRP-SA|DmelCG11709|SA|SEMMELWEIS|seml	0	0
911	32100	Drosophila melanogaster	RpII215	RNA polymerase II 215kD subunit	5|8WG16|CG1554|CTD|DmelCG1554|H5|II|L5|POL|Pol II|Pol II CTD|Pol II0[ser2]|Pol II0[ser5]|Pol II[ser2]|Pol IIa|Pol IIo|Pol IIo[Ser2]|Pol IIo[ser2]|Pol IIo[ser5]|Pol-IIa|PolII|PolIIo|RNA Pol II|RNA Pol	0	0
912	32101	Drosophila melanogaster	CG11699	CG11699 gene product from transcript CG11699-RA	DmelCG11699	0	0
913	32102	Drosophila melanogaster	Kmn1	kinetochore Mis12-Ndc80 network component 1	CG1558|CT4038|DmelCG1558|Nsl1|anon-WO03040301.201|dmNsl1R|l(1)G0237	0	0
914	32103	Drosophila melanogaster	CG11697	CG11697 gene product from transcript CG11697-RA	DmelCG11697|a|anon-WO03040301.203	0	0
915	32104	Drosophila melanogaster	CG11696	CG11696 gene product from transcript CG11696-RA	DmelCG11696|b	0	0
916	32106	Drosophila melanogaster	CG11695	CG11695 gene product from transcript CG11695-RB	DmelCG11695|c	0	0
917	32107	Drosophila melanogaster	nod	no distributive disjunction	CG1763|DmNod|DmelCG1763|DnMod|KIF22|NOD|Nod|l(1)TW6	0	0
918	32108	Drosophila melanogaster	CG1561	CG1561 gene product from transcript CG1561-RB	DmelCG1561|e	0	0
919	32109	Drosophila melanogaster	rho-4	rhomboid-4	CG1697|DmelCG1697|Rho-4|Rho-related [10C6]|rho 4|rho4	0	0
920	32110	Drosophila melanogaster	CG2533	CG2533 gene product from transcript CG2533-RA	BcDNA:AT28768|DmelCG2533	0	0
921	32111	Drosophila melanogaster	CG2247	CG2247 gene product from transcript CG2247-RA	DmelCG2247	0	0
922	32112	Drosophila melanogaster	CG1703	CG1703 gene product from transcript CG1703-RA	DmelCG1703	0	0
923	32113	Drosophila melanogaster	CG15220	CG15220 gene product from transcript CG15220-RA	BcDNA:RH55360|DmelCG15220	0	0
924	32114	Drosophila melanogaster	Met	Methoprene-tolerant	CG1705|DmMet|DmelCG1705|Mett|Rst(1)JH|bHLHe59|met	0	0
925	32115	Drosophila melanogaster	Ptp10D	Protein tyrosine phosphatase 10D	CG1817|CT4920|DPTP|DPTP10D|DPTP[[10D]]|DmelCG1817|PTP10D|Ptp10|R-PTP 10D|chi|dptp|ptp10D	0	0
926	32116	Drosophila melanogaster	CG2371	CG2371 gene product from transcript CG2371-RB	CG2442|CG2443|DmelCG2371	0	0
927	32119	Drosophila melanogaster	bif	bifocal	CG1822|DmelCG1822	0	0
928	32120	Drosophila melanogaster	PhKgamma	Phosphorylase kinase gamma	CG1830|DPhK-gamma|DmelCG1830|EP779|ESTS:194B3T|Phkgamma|anon-sts6	0	0
929	32121	Drosophila melanogaster	CG2444	CG2444 gene product from transcript CG2444-RA	BcDNA:LP01642|DIGF-6|DmelCG2444	0	0
930	32122	Drosophila melanogaster	FucT6	alpha1,6-fucosyltransferase	6-FucT|BEST:CK00490|CG2448|CK00490|Dm alpha1|DmelCG2448|Fuc-TVIII	0	0
931	32123	Drosophila melanogaster	Amun	CG2446 gene product from transcript CG2446-RB	CG2446|DmelCG2446|EP1503|anon-WO03040301.104|anon-WO03040301.105|anon-WO03040301.107	0	0
932	32124	Drosophila melanogaster	prtp	pretaporter	CG1837|DmelCG1837|anon-EST:Posey253|p47	0	0
933	32125	Drosophila melanogaster	Tango10	Transport and Golgi organization 10	CG1841|DmelCG1841|TANGO10	0	0
934	32126	Drosophila melanogaster	inaF-D	CG42563 gene product from transcript CG42563-RB	CG2457|CG42563|DmelCG42563|Dmel_CG2457|INAF|InaF|anon-WO0172774.148|inaF	0	0
935	32127	Drosophila melanogaster	CG15221	CG15221 gene product from transcript CG15221-RB	DmelCG15221	0	0
936	32128	Drosophila melanogaster	CG9360	CG9360 gene product from transcript CG9360-RA	DmelCG9360	0	0
937	32130	Drosophila melanogaster	dy	dusky	And|CG9355|DmelCG9355|ala|dy1	0	0
938	32131	Drosophila melanogaster	Karl	CG4139 gene product from transcript CG4139-RB	CG4139|DmelCG4139|karl	0	0
939	32132	Drosophila melanogaster	CkIIbeta	Casein kinase II beta subunit	And|CCK2|CG15224|CK II|CK-2|CK-II beta|CK-IIbeta|CK2|CK2-beta|CK2beta|CKII|CKII beta|CKII-beta1|CKIIb|CKIIbeta|Cask-II-b|Ck-IIbeta|CkII|CkII-beta|CkIIbeta1|DmCK2beta|DmCKIIbeta|DmCkIIbeta|DmelCG15224|	0	0
940	32133	Drosophila melanogaster	Hsc70-3	Heat shock protein cognate 3	BiP|Bip|CG1579|CG4147|DmelCG4147|Grp78|HSC-70|HSC3|HSC70|HSC70-3|Hsc-3|Hsc-70-3|Hsc3|Hsc3p|Hsc70|anon-WO0138581.7|bip|dhsc70|dmHsc72|hsc3|hsc70|hsc70-3|hsc72|l(1)G0102|l(1)G0111|l(1)G0292|l(1)G0341|l(	0	0
941	32135	Drosophila melanogaster	CG1578	CG1578 gene product from transcript CG1578-RA	DmelCG1578	0	0
942	32136	Drosophila melanogaster	CG43154	CG43154 gene product from transcript CG43154-RD	CG1905|CG32662|CG32663|DmelCG43154|Dmel_CG32662|Dmel_CG32663|anon-EST:Liang-2.41|clone 2.41	0	0
943	32137	Drosophila melanogaster	CG15741	CG15741 gene product from transcript CG15741-RA	DmelCG15741	0	0
944	32138	Drosophila melanogaster	Cyp28c1	CG1895 gene product from transcript CG1895-RA	28c1|CG1895|DmelCG1895	0	0
945	32139	Drosophila melanogaster	CG15740	CG15740 gene product from transcript CG15740-RB	DmelCG15740|i175	0	0
946	32140	Drosophila melanogaster	p24-1	p24-related-1	CG1967|DmelCG1967|anon-EST:Liang-1.45|clone 1.45|p24|p24.1	0	0
947	32141	Drosophila melanogaster	CG10347	CG10347 gene product from transcript CG10347-RB	DmelCG10347|HSP20|Q9VYT5	0	0
948	32142	Drosophila melanogaster	ATP7	CG1886 gene product from transcript CG1886-RB	CG1886|DmATP7|DmelCG1886|dmATP7	0	0
949	32143	Drosophila melanogaster	CG2025	CG2025 gene product from transcript CG2025-RA	DmelCG2025	0	0
950	32144	Drosophila melanogaster	CG1847	CG1847 gene product from transcript CG1847-RA	DmelCG1847	0	0
951	32145	Drosophila melanogaster	CG11802	CG11802 gene product from transcript CG11802-RA	DmelCG11802	0	0
952	32146	Drosophila melanogaster	CG15739	CG15739 gene product from transcript CG15739-RA	DmelCG15739|Phos15739	0	0
953	32147	Drosophila melanogaster	CG10352	CG10352 gene product from transcript CG10352-RA	DmelCG10352|Phos10352	0	0
954	32148	Drosophila melanogaster	CG10353	CG10353 gene product from transcript CG10353-RE	DmelCG10353	0	0
955	32149	Drosophila melanogaster	SelG	Selenoprotein G	BcDNA:GH03581|CG1844|DmelCG1844|G-rich|SelK|dselG|dselK	0	0
956	32150	Drosophila melanogaster	CG1840	CG1840 gene product from transcript CG1840-RA	AAF48112|BcDNA:LD12750|DmelCG1840	0	0
957	32151	Drosophila melanogaster	CG15738	CG15738 gene product from transcript CG15738-RA	DmelCG15738	0	0
958	32152	Drosophila melanogaster	wisp	wispy	CG15737|DmCG15737|DmelCG15737|TAMP|fs(1)M19	0	0
959	32153	Drosophila melanogaster	Upf1	CG1559 gene product from transcript CG1559-RA	CG1559|Dm-Upf1|DmUpf1|DmelCG1559|UPF1|Upf1p|upf1	0	0
960	32154	Drosophila melanogaster	pot	papillote	CG2467|DmelCG2467	0	0
961	32156	Drosophila melanogaster	Sclp	CG2471 gene product from transcript CG2471-RA	CG2471|CT8171|DmelCG2471|dSCLP	0	0
962	32157	Drosophila melanogaster	CG10362	CG10362 gene product from transcript CG10362-RA	DmelCG10362	0	0
963	32158	Drosophila melanogaster	cac	cacophony	13|CG1522|CG15928|CG43368|Ca-alpha1A|Ca[[V]]2.1|Cac|Dmca1A|Dmcalpha1A|DmelCG43368|Dmel_CG1522|Dmel_CG15928|EE171|H18|H47|L13|P18|alpha1A|cac1|l(1)11Aa|l(1)13|l(1)L13|ldg|nbA|nonB|opm18|opm47	0	0
964	32159	Drosophila melanogaster	gd	gastrulation-defective	CG1505|DmelCG1505|GD|SP186|fs(1)18|fs(1)190-5|fs(1)573|fs(1)A573|fs(1)M18|fs(1)gd|gas	0	0
965	32160	Drosophila melanogaster	tsg	twisted gastrulation	CG1502|DmelCG1502|RF32|Tsg|dTsg|l(1)11Ab|l(1)11Ac|l(1)RF32|l(1)tsg	0	0
966	32161	Drosophila melanogaster	CG18130	CG18130 gene product from transcript CG18130-RA	DmelCG18130	0	0
967	32162	Drosophila melanogaster	fw	furrowed	CG1500|CT3745|DmelCG1500|fw-like|wr	0	0
968	32163	Drosophila melanogaster	CG1806	CG1806 gene product from transcript CG1806-RA	DmelCG1806	0	0
969	32164	Drosophila melanogaster	CG1492	CG1492 gene product from transcript CG1492-RA	DmelCG1492	0	0
970	32165	Drosophila melanogaster	regucalcin	CG1803 gene product from transcript CG1803-RA	CG1803|DmelCG1803|Regucalcin|T1	0	0
971	32166	Drosophila melanogaster	Chrac-16	CG15736 gene product from transcript CG15736-RA	15736|BcDNA:RE59557|CG15736|CHRAC|CHRAC-16|CHRAC16|Chrac16|DmelCG15736|joey	0	0
972	32167	Drosophila melanogaster	CG15735	CG15735 gene product from transcript CG15735-RA	BcDNA:LD05893|DmelCG15735	0	0
973	32168	Drosophila melanogaster	Tango4	Transport and Golgi organization 4	CG1796|DmelCG1796|TANGO4	0	0
974	32169	Drosophila melanogaster	Usp7	ubiquitin-specific protease 7	CG1490|DmelCG1490|USP7	0	0
975	32170	Drosophila melanogaster	Cyp311a1	CG1488 gene product from transcript CG1488-RB	311a1|CG1488|DmelCG1488	0	0
976	32172	Drosophila melanogaster	Cyp318a1	CG1786 gene product from transcript CG1786-RA	318a1|CG11364|CG1786|DmelCG1786	0	0
977	32173	Drosophila melanogaster	CG1950	CG1950 gene product from transcript CG1950-RA	DmelCG1950	0	0
978	32174	Drosophila melanogaster	Muc11A	Mucin 11A	CG2779|CG32656|DmelCG32656	0	0
979	32176	Drosophila melanogaster	CG12721	CG12721 gene product from transcript CG12721-RA	BcDNA:RE60404|DmelCG12721	0	0
980	32177	Drosophila melanogaster	CG15734	CG15734 gene product from transcript CG15734-RD	DmelCG15734	0	0
981	32178	Drosophila melanogaster	CG11356	CG11356 gene product from transcript CG11356-RA	DmelCG11356	0	0
982	32179	Drosophila melanogaster	CG2750	CG2750 gene product from transcript CG2750-RB	DmelCG2750|anon-WO0140519.124	0	0
983	32180	Drosophila melanogaster	CG1924	CG1924 gene product from transcript CG1924-RA	DmelCG1924	0	0
984	32183	Drosophila melanogaster	Ten-a	Tenascin accessory	1.2|CG11270|CG12720|CG15733|CG18182|CG2578|CG2590|CG32659|CG42338|DmelCG42338|Dmel_CG12720|Dmel_CG15733|Dmel_CG32659|DmtenA|Dmtena|Ten11A|Ten[a]|ten-a|tenA|tenA(AT)[[14]]|ten[a]	0	0
985	32188	Drosophila melanogaster	CG2577	CG2577 gene product from transcript CG2577-RA	DmelCG2577	0	0
986	32189	Drosophila melanogaster	Ir11a	Ionotropic receptor 11a	CG15732|CT35969|DmelCG15732|IR11a	0	0
987	32190	Drosophila melanogaster	CG2574	CG2574 gene product from transcript CG2574-RA	DmelCG2574|bs21b01.y1	0	0
988	32191	Drosophila melanogaster	Pkcdelta	Protein kinase C delta	CG10524|CG11245|CG42349|DmelCG42349|Dmel_CG10524|Dmel_CG11245|PKCd	0	0
989	32193	Drosophila melanogaster	CG15927	CG15927 gene product from transcript CG15927-RA	DmelCG15927	0	0
990	32194	Drosophila melanogaster	CG15731	CG15731 gene product from transcript CG15731-RA	DmelCG15731	0	0
991	32195	Drosophila melanogaster	Rab40	CG1900 gene product from transcript CG1900-RA	CG1900|DmRab40|DmelCG1900|rab40	0	0
992	32196	Drosophila melanogaster	CG42258	CG42258 gene product from transcript CG42258-RC	BcDNA:RE29468|CG15926|CG17788|DmelCG42258|Dmel_CG15926|Dmel_CG17788	0	0
993	32198	Drosophila melanogaster	Cpr11A	Cuticular protein 11A	CG2560|DmelCG2560|L12	0	0
994	32199	Drosophila melanogaster	Lsp1alpha	Larval serum protein 1 alpha	CG2559|DmeLSP1a|DmelCG2559|LSP 1|LSP-1|LSP-1 alpha|LSP-1alpha|LSP1|LSP1-alpha|LSP1alpha|Lsp-1alpha|Lsp1|Lsp1-alpha	0	0
995	32200	Drosophila melanogaster	CG15730	CG15730 gene product from transcript CG15730-RA	DmelCG15730	0	0
996	32201	Drosophila melanogaster	CG2556	CG2556 gene product from transcript CG2556-RA	DmelCG2556	0	0
997	32202	Drosophila melanogaster	CG42251	CG42251 gene product from transcript CG42251-RC	BcDNA:GH02424|CG11146|CG32653|DmelCG42251|Dmel_CG11146|Dmel_CG32653	0	0
998	32203	Drosophila melanogaster	Cpr11B	Cuticular protein 11B	CG2555|DmelCpr11B|DmelCG2555	0	0
999	32204	Drosophila melanogaster	CG15729	CG15729 gene product from transcript CG15729-RA	DmelCG15729	0	0
1000	32205	Drosophila melanogaster	CG11138	CG11138 gene product from transcript CG11138-RC	BEST:RE18684|BcDNA:RE48052|CG1855|DmelCG11138|EP(X)1313|RE18684	0	0
1001	32207	Drosophila melanogaster	LIMK1	LIM-kinase1	CG1848|D-LIMK1|D-Limk|DLIMK|DLIMK1|Dlimk|DmelCG1848|LIM-kinase 1|LIMK|LimK|Limk|dLIMK|dLIMK1|limk	0	0
1002	32208	Drosophila melanogaster	CG1824	CG1824 gene product from transcript CG1824-RA	DmelCG1824	0	0
1003	32209	Drosophila melanogaster	Sec16	CG32654 gene product from transcript CG32654-RE	BcDNA:RE70141|CG18079|CG2551|CG32654|DmelCG32654|dSec16	0	0
1004	32211	Drosophila melanogaster	CG1463	CG1463 gene product from transcript CG1463-RA	DmelCG1463	0	0
1005	32212	Drosophila melanogaster	CG2543	CG2543 gene product from transcript CG2543-RA	DmelCG2543	0	0
1006	32213	Drosophila melanogaster	CG11085	CG11085 gene product from transcript CG11085-RA	DmelCG11085	0	0
1007	32214	Drosophila melanogaster	CG15728	CG15728 gene product from transcript CG15728-RB	DmelCG15728	0	0
1008	32215	Drosophila melanogaster	Aven	Aven ortholog	CG15727|DmelCG15727|dAven	0	0
1009	32216	Drosophila melanogaster	CG2540	CG2540 gene product from transcript CG2540-RA	DmelCG2540	0	0
1010	32217	Drosophila melanogaster	tomosyn	CG17762 gene product from transcript CG17762-RI	BcDNA:RH19475|CG11056|CG17762|CG2205|DmelCG17762|Tomosyn	0	0
1011	32221	Drosophila melanogaster	CkIalpha	Casein kinase Ialpha	CG2028|CK I|CK1|CK1a|CK1alpha|CKI|CKI alpha|CKIa|CKIalpha|CkIa|DmelCG2028|PKA-C|anon-WO03040301.93|anon-WO03040301.95|ck1a|ck1alpha|dmCK1|dmckI|l(1)G0492	0	0
1012	32222	Drosophila melanogaster	Tis11	Tis11 homolog	CG4070|DTIS11|DmelCG4070|TIS11|TIS11cc1|TIScc1|anon-EST:Liang-1.28|clone 1.28|dTTP|dTis11|l(1)G0124	0	0
1013	32224	Drosophila melanogaster	CG15725	CG15725 gene product from transcript CG15725-RA	DmelCG15725	0	0
1014	32225	Drosophila melanogaster	Smr	Smrter	CG4013|DmelCG4013|E52|SMR|SMRTER|anon-WO0153538.73|l(1)G0361|smr	0	0
1015	32226	Drosophila melanogaster	CG4004	CG4004 gene product from transcript CG4004-RA	CG18137|DmelCG4004	0	0
1016	32228	Drosophila melanogaster	ade5	CG3989 gene product from transcript CG3989-RA	AIRc-SAICARs|Ade5|CG3989|DmelCG3989	0	0
1017	32229	Drosophila melanogaster	CG12717	CG12717 gene product from transcript CG12717-RA	DmelCG12717	0	0
1018	32230	Drosophila melanogaster	CG3812	CG3812 gene product from transcript CG3812-RB	AGPAT2|DmelCG3812	0	0
1019	32233	Drosophila melanogaster	Pde9	Phosphodiesterase 9	CG1627|CG32648|CG3754|CG3761|CG3765|CG42276|DmelCG42276|Dmel_CG32648|Dmel_CG3754|PDE9	0	0
1020	32234	Drosophila melanogaster	CG3775	CG3775 gene product from transcript CG3775-RA	BEST:GH06882|DmelCG3775	0	0
1021	32238	Drosophila melanogaster	CG4661	CG4661 gene product from transcript CG4661-RA	DmelCG4661	0	0
1022	32239	Drosophila melanogaster	CG32649	CG32649 gene product from transcript CG32649-RA	CG4410|DmelCG32649	0	0
1023	32240	Drosophila melanogaster	CG4407	CG4407 gene product from transcript CG4407-RA	DmelCG4407|Fad1	0	0
1024	32241	Drosophila melanogaster	CG4404	CG4404 gene product from transcript CG4404-RA	DmelCG4404	0	0
1025	32242	Drosophila melanogaster	mRpL49	mitochondrial ribosomal protein L49	BcDNA:RE35556|CG4647|DmelCG4647|MRP-L49|mRpl49	0	0
1026	32243	Drosophila melanogaster	CG4400	CG4400 gene product from transcript CG4400-RA	BRMS1L|DmelCG4400	0	0
1027	32244	Drosophila melanogaster	CG4645	CG4645 gene product from transcript CG4645-RA	DmelCG4645	0	0
1028	32245	Drosophila melanogaster	fne	found in neurons	BEST:HL02010|BcDNA:HL02010|BcDNA:RE25290|CG4396|CR32646|DmelCG4396|Dmel_CR32646|Fne|MRE28|cg4396	0	0
1029	32246	Drosophila melanogaster	CG4395	CG4395 gene product from transcript CG4395-RA	DmelCG4395|anon-WO0170980.1|anon-WO0170980.2	0	0
1030	32247	Drosophila melanogaster	CG15721	CG15721 gene product from transcript CG15721-RB	DmelCG15721	0	0
1031	32248	Drosophila melanogaster	CG12716	CG12716 gene product from transcript CG12716-RA	DmelCG12716	0	0
1032	32249	Drosophila melanogaster	CG15719	CG15719 gene product from transcript CG15719-RC	DmelCG15719	0	0
1033	32250	Drosophila melanogaster	CG2209	CG2209 gene product from transcript CG2209-RA	DmelCG2209|anon-WO0140519.110	0	0
1034	32251	Drosophila melanogaster	rad	radish	CG15720|CG42628|CG4346|DmelCG42628|Dmel_CG15720|Dmel_CG4346|rsh	0	0
1035	32252	Drosophila melanogaster	CG12715	CG12715 gene product from transcript CG12715-RA	DmelCG12715	0	0
1036	32253	Drosophila melanogaster	CG42629	CG42629 gene product from transcript CG42629-RB	CG15720|CG18646|CG4368|DmelCG42629|Dmel_CG18646	0	0
1037	32256	Drosophila melanogaster	hep	hemipterous	CG2190|CG4353|D-MKK7|DHEP/MKK7|DJNKK|DMKK7|DmelCG4353|HEP|HEP/MKK7|Hep|Hep/Mkk7|JNKK|MAPKK|MKK7|Mkk7|dJNKK|hem|hp|l(1)7P1|l(1)G0107|l(1)G0208	0	0
1038	32257	Drosophila melanogaster	lic	licorne	CG12244|D-MKK3|DMEK3|DMKK3|DMKK3/lic|DmMKK3|DmelCG12244|MEK3|MEK3/MKK3|MKK3|Mek3|Mkk3|Mpk3|dMKK3|l(1)G0252|p38|p38MAPKK	0	0
1039	32258	Drosophila melanogaster	CG2200	CG2200 gene product from transcript CG2200-RA	DmelCG2200	0	0
1040	32259	Drosophila melanogaster	CG43313	CG43313 gene product from transcript CG43313-RA	CG12714|CG4351|DmelCG43313|Dmel_CG12714|Dmel_CG4351	0	0
1041	32260	Drosophila melanogaster	Fer3HCH	Ferritin 3 heavy chain homologue	CG4349|DmelCG4349	0	0
1042	32261	Drosophila melanogaster	CG42237	CG42237 gene product from transcript CG42237-RA	C133|CG4346|DmelCG42237|Dmel_CG4346|PLA2	0	0
1043	32262	Drosophila melanogaster	CG15717	CG15717 gene product from transcript CG15717-RA	DmelCG15717	0	0
1044	32263	Drosophila melanogaster	CG4330	CG4330 gene product from transcript CG4330-RA	AA202479|DmelCG4330	0	0
1045	32264	Drosophila melanogaster	CG32645	CG32645 gene product from transcript CG32645-RB	CG15716|CG4331|DmelCG32645	0	0
1046	32266	Drosophila melanogaster	CG4318	CG4318 gene product from transcript CG4318-RB	DmelCG4318	0	0
1047	32267	Drosophila melanogaster	CG4332	CG4332 gene product from transcript CG4332-RA	DmelCG4332	0	0
1048	32268	Drosophila melanogaster	Bap60	Brahma associated protein 60kD	BAP60|BAPp60|CG4303|DmelCG4303|i127|i133	0	0
1049	32269	Drosophila melanogaster	CG12096	CG12096 gene product from transcript CG12096-RA	12096|DmelCG12096	0	0
1050	32271	Drosophila melanogaster	CG12723	CG12723 gene product from transcript CG12723-RA	DmelCG12723	0	0
1051	32272	Drosophila melanogaster	CG2453	CG2453 gene product from transcript CG2453-RA	DmelCG2453	0	0
1052	32273	Drosophila melanogaster	sno	strawberry notch	CG1903|DmelCG1903|Sno|g-l|l(1)11Ea	0	0
1053	32274	Drosophila melanogaster	REG	CG1591 gene product from transcript CG1591-RA	CG1591|DmelCG1591|REGgamma|dREG|dREGgamma	0	0
1054	32275	Drosophila melanogaster	mew	multiple edematous wings	CG1771|CT5254|DmelCG1771|PS1|PS1alpha|PSalpha1|aPS1|alpha-PS1|alpha1Int|alphaPS1|alpha[[PS1]]|l(1)G0429|l(1)G0443	0	0
1055	32276	Drosophila melanogaster	CG15742	CG15742 gene product from transcript CG15742-RB	DmelCG15742	0	0
1056	32278	Drosophila melanogaster	HDAC4	CG1770 gene product from transcript CG1770-RD	CG1770|DHDAC4|DmelCG1770|GC1770|HDAC|HDAC4a|dHDAC4|dmHDA405	0	0
1057	32279	Drosophila melanogaster	CG15743	CG15743 gene product from transcript CG15743-RA	DmelCG15743	0	0
1058	32281	Drosophila melanogaster	CG1764	CG1764 gene product from transcript CG1764-RA	DmelCG1764|cg1764	0	0
1059	32282	Drosophila melanogaster	CG1622	CG1622 gene product from transcript CG1622-RA	DmelCG1622	0	0
1060	32283	Drosophila melanogaster	CG15745	CG15745 gene product from transcript CG15745-RB	DmelCG15745	0	0
1061	32285	Drosophila melanogaster	IP3K2	Inositol 1,4,5-triphosphate kinase 2	CG12724|CG1630|CG34359|D-IP3K2|DIP3K2|DmelCG34359|Dmel_CG12724|Dmel_CG1630|IP[[3]]K-2|IP[[3]]K2|NP2758|dmIP3K2|dmIP3Kbeta|dmIP[[3]]beta	0	0
1062	32288	Drosophila melanogaster	CG15747	CG15747 gene product from transcript CG15747-RA	DmelCG15747	0	0
1063	32290	Drosophila melanogaster	Syt12	Synaptotagmin 12	CG10617|DmelCG10617|Syt 12|dsyt12|syt12	0	0
1064	32291	Drosophila melanogaster	dmrt11E	doublesex-Mab related 11E	CG15749|DmelCG15749|Dmrt11E	0	0
1065	32292	Drosophila melanogaster	CG1640	CG1640 gene product from transcript CG1640-RB	DmelCG1640	0	0
1066	32293	Drosophila melanogaster	Rbp1-like	CG1987 gene product from transcript CG1987-RA	BEST:HL02433|BcDNA:RE47308|CG1987|DmelCG1987|RBP1-like|i159	0	0
1067	32294	Drosophila melanogaster	Tim9a	CG1660 gene product from transcript CG1660-RA	CG1660|DmelCG1660|Tim9	0	0
1068	32295	Drosophila melanogaster	Yippee	CG1989 gene product from transcript CG1989-RA	CG1989|DmelCG1989	0	0
1069	32296	Drosophila melanogaster	CG1662	CG1662 gene product from transcript CG1662-RA	DmelCG1662	0	0
1070	32297	Drosophila melanogaster	CG1673	CG1673 gene product from transcript CG1673-RA	DmelCG1673	0	0
1071	32298	Drosophila melanogaster	CG12725	CG12725 gene product from transcript CG12725-RA	DmelCG12725	0	0
1072	32299	Drosophila melanogaster	CG1681	CG1681 gene product from transcript CG1681-RA	DmelCG1681	0	0
1073	32300	Drosophila melanogaster	CG1998	CG1998 gene product from transcript CG1998-RA	DmelCG1998	0	0
1074	32301	Drosophila melanogaster	Set2	CG1716 gene product from transcript CG1716-RA	CG1716|DmelCG1716|Hypb|dHypb|dSet2|set2	0	0
1075	32302	Drosophila melanogaster	CG34324	CG34324 gene product from transcript CG34324-RA	CG12726|DmelCG34324	0	0
1076	32303	Drosophila melanogaster	CG32635	CG32635 gene product from transcript CG32635-RA	CG12727|CG15751|CG15752|CT36003|DmelCG32635|tld-like	0	0
1077	32306	Drosophila melanogaster	CG15753	CG15753 gene product from transcript CG15753-RB	DmelCG15753	0	0
1078	32307	Drosophila melanogaster	CG15754	CG15754 gene product from transcript CG15754-RA	DmelCG15754	0	0
1079	32308	Drosophila melanogaster	CG15756	CG15756 gene product from transcript CG15756-RA	DmelCG15756	0	0
1080	32309	Drosophila melanogaster	Cpr12A	Cuticular protein 12A	BcDNA:LP12385|CG15757|DmelCG15757	0	0
1081	32310	Drosophila melanogaster	CG11816	CG11816 gene product from transcript CG11816-RA	DmelCG11816	0	0
1082	32311	Drosophila melanogaster	CG32631	CG32631 gene product from transcript CG32631-RA	CG1733|DmelCG32631	0	0
1083	32312	Drosophila melanogaster	Tango13	Transport and Golgi organization 13	CG1573|CG15758|CG15759|CG32629|CG32629/CG32632|CG32632|DmelCG32632|Dmel_CG15758|Dmel_CG32629|TANGO13	0	0
1084	32314	Drosophila melanogaster	up	upheld	BcDNA:LD08591|CG7107|DmTpnT|DmelCG7107|FBgn0004169|Tn-T|TnT|TpnT|dro TnT|int|tnT|upheld2|wupB	0	0
1085	32315	Drosophila melanogaster	CG11178	CG11178 gene product from transcript CG11178-RA	DmelCG11178	0	0
1086	32316	Drosophila melanogaster	Ndc80	CG9938 gene product from transcript CG9938-RA	CG9938|DmelCG9938|Hec1|dmNdc80|hec1	0	0
1087	32317	Drosophila melanogaster	BthD	BthD selenoprotein	CG11177|DmelCG11177|SelH|dselH|dselM	0	0
1088	32318	Drosophila melanogaster	tth	toothrin	CG12175|DmelCG12175|anon-EST:fe2G7	0	0
1089	32319	Drosophila melanogaster	Tango2	Transport and Golgi organization 2	CG11176|DmelCG11176|TANGO2	0	0
1090	32320	Drosophila melanogaster	CG2691	CG2691 gene product from transcript CG2691-RA	DmelCG2691	0	0
1091	32321	Drosophila melanogaster	NFAT	NFAT homolog	CG11172|DmelCG11172|EP1335|MESR1|NF-AT5|NFAT5|dNFAT	0	0
1092	32322	Drosophila melanogaster	Lig4	Ligase4	CG12176|DmelCG12176|RE37186|lig4	0	0
1093	32323	Drosophila melanogaster	CG11164	CG11164 gene product from transcript CG11164-RA	DmelCG11164	0	0
1094	32324	Drosophila melanogaster	CG15760	CG15760 gene product from transcript CG15760-RA	DmelCG15760	0	0
1095	32325	Drosophila melanogaster	CG11162	CG11162 gene product from transcript CG11162-RA	DmelCG11162	0	0
1096	32326	Drosophila melanogaster	CG12177	CG12177 gene product from transcript CG12177-RA	DmelCG12177	0	0
1097	32327	Drosophila melanogaster	CG11158	CG11158 gene product from transcript CG11158-RA	DmelCG11158	0	0
1098	32328	Drosophila melanogaster	CG9940	CG9940 gene product from transcript CG9940-RB	145027_at|DmelCG9940|Q9VYA0	0	0
1099	32329	Drosophila melanogaster	NnaD	Drosophila Nna1 ortholog	CG11428|CG32627|DmelCG32627	0	0
1100	32330	Drosophila melanogaster	CG9941	CG9941 gene product from transcript CG9941-RA	A|DmelCG9941|x93	0	0
1101	32334	Drosophila melanogaster	CG11134	CG11134 gene product from transcript CG11134-RA	1|DmelCG11134	0	0
1102	32335	Drosophila melanogaster	CG11151	CG11151 gene product from transcript CG11151-RA	2|DmelCG11151	0	0
1103	32337	Drosophila melanogaster	CG10990	CG10990 gene product from transcript CG10990-RB	DmelCG10990	0	0
1104	32338	Drosophila melanogaster	Rtc1	CG11130 gene product from transcript CG11130-RA	CG11130|DmelCG11130	0	0
1105	32339	Drosophila melanogaster	Yp3	Yolk protein 3	CG11129|DmelCG11129|VG3|VIT3Dm|YP|YP-3|YP3|YP[[3]]|fs(1)1526|fs(1)A1526|yp|yp3	0	0
1106	32340	Drosophila melanogaster	rdgB	retinal degeneration B	CG11111|DmelCG11111|DrdgB|DrdgBalpha|PITP|RdgB|RdgBalpha|hypoF|ota1|x36	0	0
1107	32341	Drosophila melanogaster	CG10992	CG10992 gene product from transcript CG10992-RA	CG-10992|DmelCG10992|anon-EST:ParkEST132	0	0
1108	32342	Drosophila melanogaster	CG11103	CG11103 gene product from transcript CG11103-RB	BcDNA:LP03404|DmelCG11103	0	0
1109	32343	Drosophila melanogaster	inaE	inactivation no afterpotential E	CG11096|CG11102|CG11104|CG15761|CG32630|CG33174|DmelCG33174|EP(X)1101	0	0
1110	32344	Drosophila melanogaster	CG10993	CG10993 gene product from transcript CG10993-RA	BcDNA:GH23064|DmelCG10993	0	0
1111	32345	Drosophila melanogaster	CG10996	CG10996 gene product from transcript CG10996-RA	DmelCG10996	0	0
1112	32348	Drosophila melanogaster	CG11095	CG11095 gene product from transcript CG11095-RA	DmelCG11095	0	0
1113	32349	Drosophila melanogaster	Clic	Chloride intracellular channel	CG10997|DCLIC|DmCLIC|DmelCG10997|l(1)G0053|l(1)G0472	0	0
1114	32350	Drosophila melanogaster	CG11092	CG11092 gene product from transcript CG11092-RA	BcDNA:LD21129|DmelCG11092|nup93	0	0
1115	32351	Drosophila melanogaster	jub	Ajuba LIM protein	CG11063|DmelCG11063|Jub|djub	0	0
1116	32352	Drosophila melanogaster	CG32626	CG32626 gene product from transcript CG32626-RI	CG11058|CG11065|CG15762|DmelCG32626	0	0
1117	32353	Drosophila melanogaster	CG11071	CG11071 gene product from transcript CG11071-RA	DmelCG11071	0	0
1118	32354	Drosophila melanogaster	mamo	maternal gene required for meiosis	CG11072|CG11075|CG11082|CG32606|CG32611|CG34346|DmelCG34346|Dmel_CG11072|Dmel_CG32606|Dmel_CG32611	0	0
1119	32357	Drosophila melanogaster	CG11068	CG11068 gene product from transcript CG11068-RA	DmelCG11068	0	0
1120	32358	Drosophila melanogaster	ben	bendless	BEN|Ben|Bend|CG18319|DmelCG18319|Ubc13|UbcD3|anon-WO03040301.242|nj-262|ubc13	0	0
1121	32359	Drosophila melanogaster	CG12480	CG12480 gene product from transcript CG12480-RB	DmelCG12480	0	0
1122	32360	Drosophila melanogaster	betaNACtes1	CG13402 gene product from transcript CG13402-RA	CG13402|DmelCG13402	0	0
1123	32361	Drosophila melanogaster	CG1368	CG1368 gene product from transcript CG1368-RA	DmelCG1368	0	0
1124	32362	Drosophila melanogaster	CG11581	CG11581 gene product from transcript CG11581-RA	DmelCG11581	0	0
1125	32363	Drosophila melanogaster	CG11584	CG11584 gene product from transcript CG11584-RB	DmelCG11584	0	0
1126	32364	Drosophila melanogaster	CG12481	CG12481 gene product from transcript CG12481-RB	DmelCG12481	0	0
1127	32365	Drosophila melanogaster	CG11585	CG11585 gene product from transcript CG11585-RB	DmelCG11585	0	0
1128	32366	Drosophila melanogaster	CG13403	CG13403 gene product from transcript CG13403-RA	DmelCG13403	0	0
1129	32367	Drosophila melanogaster	yl	yolkless	CG1372|CT3114|DmYPR|DmelCG1372|LR13|YL|Yl|fs(1)148|fs(1)5|fs(1)A148|fs(1)K184|fs(1)L186|fs(1)L193|fs(1)L196|fs(1)L211|fs(1)M205|fs(1)M25|fs(1)yl|fs(1)yolkless	0	0
1130	32368	Drosophila melanogaster	CG11590	CG11590 gene product from transcript CG11590-RA	BcDNA:GM24986|DmelCG11590	0	0
1131	32371	Drosophila melanogaster	l(1)G0469	lethal (1) G0469	CG11595|CG12482|CG32597|DmelCG32597|anon-WO03040301.232	0	0
1132	32373	Drosophila melanogaster	l(1)G0007	lethal (1) G0007	CG1375|CG1405|CG32604|DmelCG32604|EP764|EP784|Prp16|cg1405|l(1)G0028|l(1)G0103|l(1)G0176|l(1)G0308|l(1)G0416|l(1)G0476|l(1)G0491|prp16	0	0
1133	32374	Drosophila melanogaster	CG11674	CG11674 gene product from transcript CG11674-RA	DmelCG11674	0	0
1134	32375	Drosophila melanogaster	mRpL38	mitochondrial ribosomal protein L38	CG15871|DmelCG15871|MRP-L3|mRpL3a	0	0
1135	32377	Drosophila melanogaster	CG1434	CG1434 gene product from transcript CG1434-RA	DmelCG1434	0	0
1136	32378	Drosophila melanogaster	Fbxl4	F box and leucine-rich-repeat gene 4	CG1839|DmelCG1839|dFbxl4	0	0
1137	32379	Drosophila melanogaster	mRNA-cap	mRNA-capping-enzyme	CG1810|DmelCG1810|PIR	0	0
1138	32381	Drosophila melanogaster	CG1461	CG1461 gene product from transcript CG1461-RA	DmelCG1461	0	0
1139	32382	Drosophila melanogaster	CG13404	CG13404 gene product from transcript CG13404-RB	DmelCG13404	0	0
1140	32384	Drosophila melanogaster	Muc12Ea	Mucin 12Ea	CG32602|CG5228|DmelCG32602	0	0
1141	32385	Drosophila melanogaster	CG9400	CG9400 gene product from transcript CG9400-RB	DmelCG9400|anon-WO0140519.10	0	0
1142	32386	Drosophila melanogaster	betaNACtes2	CG18157 gene product from transcript CG18157-RA	CG18157|DmelCG18157	0	0
1143	32387	Drosophila melanogaster	dpr8	CG32600 gene product from transcript CG32600-RA	CG11477|CG14415|CG32600|CG5291|CT16867|DmelCG32600|Dpr-8	0	0
1144	32389	Drosophila melanogaster	betaNACtes4	CG18313 gene product from transcript CG18313-RA	CG18313|DmelCG18313	0	0
1145	32392	Drosophila melanogaster	CG9411	CG9411 gene product from transcript CG9411-RA	DmelCG9411	0	0
1146	32393	Drosophila melanogaster	CG12540	CG12540 gene product from transcript CG12540-RA	BcDNA:RE49992|DmelCG12540	0	0
1147	32394	Drosophila melanogaster	CG14414	CG14414 gene product from transcript CG14414-RD	BcDNA:AT01764|DmelCG14414|cg14414	0	0
1148	32395	Drosophila melanogaster	mRpS25	mitochondrial ribosomal protein S25	25mRps|CG14413|DmelCG14413|MRP-S25|MrpS25	0	0
1149	32396	Drosophila melanogaster	nmdyn-D6	CG5310 gene product from transcript CG5310-RA	CG5310|DmelCG5310	0	0
1150	32397	Drosophila melanogaster	CG9413	CG9413 gene product from transcript CG9413-RA	DmelCG9413	0	0
1151	32398	Drosophila melanogaster	NetA	Netrin-A	CG18657|CT27014|DmelCG18657|NetrinA|netA|netrin|netrin A	0	0
1152	32399	Drosophila melanogaster	CG5321	CG5321 gene product from transcript CG5321-RB	DmelCG5321|anon-EST:Posey66	0	0
1153	32400	Drosophila melanogaster	NetB	Netrin-B	CG10521|CT29512|DmelCG10521|NETB|netB|netrin|netrin B	0	0
1154	32401	Drosophila melanogaster	CG15890	CG15890 gene product from transcript CG15890-RA	DmelCG15890	0	0
1155	32402	Drosophila melanogaster	CG5334	CG5334 gene product from transcript CG5334-RA	DmelCG5334	0	0
1156	32403	Drosophila melanogaster	CG5347	CG5347 gene product from transcript CG5347-RA	DmelCG5347	0	0
1157	32406	Drosophila melanogaster	rut	rutabaga	AC|Ac12F|CG9533|DmelCG9533|EP1603|RUT|Rut|Rut-AC	0	0
1158	32407	Drosophila melanogaster	CG14408	CG14408 gene product from transcript CG14408-RA	DmelCG14408	0	0
1159	32408	Drosophila melanogaster	CG14411	CG14411 gene product from transcript CG14411-RA	DmelCG14411	0	0
1160	32409	Drosophila melanogaster	CG14410	CG14410 gene product from transcript CG14410-RA	DmelCG14410	0	0
1161	32410	Drosophila melanogaster	CG14407	CG14407 gene product from transcript CG14407-RA	BcDNA:RH03087|DmelCG14407	0	0
1162	32412	Drosophila melanogaster	CG12539	CG12539 gene product from transcript CG12539-RA	Dm GMCiota2|DmelCG12539	0	0
1163	32413	Drosophila melanogaster	CG9522	CG9522 gene product from transcript CG9522-RA	Dm GMCiota1|DmelCG9522	0	0
1164	32414	Drosophila melanogaster	CG9521	CG9521 gene product from transcript CG9521-RA	Dm GMCtheta2|DmelCG9521	0	0
1165	32415	Drosophila melanogaster	CG9519	CG9519 gene product from transcript CG9519-RA	Dm GMCtheta1|DmelCG9519	0	0
1166	32416	Drosophila melanogaster	CG9518	CG9518 gene product from transcript CG9518-RA	Dm GMCzeta1|DmelCG9518	0	0
1167	32417	Drosophila melanogaster	CG9517	CG9517 gene product from transcript CG9517-RA	Dm GMCepsilon1|DmelCG9517	0	0
1168	32418	Drosophila melanogaster	CG9514	CG9514 gene product from transcript CG9514-RA	Dm GMCdelta1|DmelCG9514	0	0
1169	32419	Drosophila melanogaster	CG9512	CG9512 gene product from transcript CG9512-RA	CT26924|DmelCG9512	0	0
1170	32420	Drosophila melanogaster	CG9509	CG9509 gene product from transcript CG9509-RA	Dm GMCbeta2|DmelCG9509	0	0
1171	32421	Drosophila melanogaster	CG14406	CG14406 gene product from transcript CG14406-RA	DmelCG14406	0	0
1172	32422	Drosophila melanogaster	CG12398	CG12398 gene product from transcript CG12398-RA	Dm GMCgamma1|DmelCG12398	0	0
1173	32423	Drosophila melanogaster	Eo	Ecdysone oxidase	CG9504|DmEO|DmelCG9504|EObeta1	0	0
1174	32424	Drosophila melanogaster	CG9503	CG9503 gene product from transcript CG9503-RA	Dm GMCalpha1|DmelCG9503	0	0
1175	32425	Drosophila melanogaster	Flo-2	flotillin 2	CG11547|CG14409|CG32593|DmFlo2|DmelCG32593|FLO2|FLO[Dm]-2|flo2|reggie1/flo2	0	0
1176	32426	Drosophila melanogaster	CG9009	CG9009 gene product from transcript CG9009-RB	BcDNA:GH02901|DmelCG9009	0	0
1177	32427	Drosophila melanogaster	CG9030	CG9030 gene product from transcript CG9030-RB	DmelCG9030	0	0
1178	32428	Drosophila melanogaster	eag	ether a go-go	CG10952|CIKE|DmelCG10952|EAG|Eag	0	0
1179	32429	Drosophila melanogaster	hiw	highwire	CG32592|CG9041|CG9049|DmelCG32592|Hiw	0	0
1180	32430	Drosophila melanogaster	be	ben	BEST:LD10566|CG15026|CG32594|CG5530|DmelCG32594|E|anon-EST:CL1a5	0	0
1181	32434	Drosophila melanogaster	CG5548	CG5548 gene product from transcript CG5548-RA	DmelCG5548	0	0
1182	32435	Drosophila melanogaster	CG9053	CG9053 gene product from transcript CG9053-RA	DmelCG9053|p24	0	0
1183	32436	Drosophila melanogaster	dob	doppelganger von brummer	CG5560|DmelCG5560	0	0
1184	32437	Drosophila melanogaster	Lsd-2	Lipid storage droplet-2	145098_at|CG9057|DmelCG9057|LSD-2|LSD2|Lsd2|plin2	0	0
1185	32438	Drosophila melanogaster	CG33177	CG33177 gene product from transcript CG33177-RA	CG5579|DmelCG33177	0	0
1186	32439	Drosophila melanogaster	CG9065	CG9065 gene product from transcript CG9065-RA	DmelCG9065	0	0
1187	32440	Drosophila melanogaster	CG15027	CG15027 gene product from transcript CG15027-RA	BcDNA:SD22530|DmelCG15027	0	0
1188	32441	Drosophila melanogaster	CG5599	CG5599 gene product from transcript CG5599-RA	DmelCG5599	0	0
1189	32442	Drosophila melanogaster	rab3-GEF	CG5627 gene product from transcript CG5627-RC	BEST:GH21304|CG5627|DmelCG5627|anon-EST:Posey246	0	0
1190	32443	Drosophila melanogaster	CG9072	CG9072 gene product from transcript CG9072-RA	DmelCG9072	0	0
1191	32444	Drosophila melanogaster	Cyp4s3	CG9081 gene product from transcript CG9081-RA	4s3|CG9081|DmelCG9081	0	0
1192	32446	Drosophila melanogaster	RpL37a	Ribosomal protein L37a	CG9091|DmelCG9091|M(1)13A|RpL37	0	0
1193	32447	Drosophila melanogaster	CG9095	CG9095 gene product from transcript CG9095-RA	CT26106|DmelCG9095	0	0
1194	32448	Drosophila melanogaster	CG15028	CG15028 gene product from transcript CG15028-RD	DmelCG15028	0	0
1195	32449	Drosophila melanogaster	CG15029	CG15029 gene product from transcript CG15029-RA	DmelCG15029	0	0
1196	32450	Drosophila melanogaster	CG5662	CG5662 gene product from transcript CG5662-RA	DmelCG5662	0	0
1197	32452	Drosophila melanogaster	CG9101	CG9101 gene product from transcript CG9101-RA	DmelCG9101	0	0
1198	32453	Drosophila melanogaster	PPYR1	Protein phosphatase Y regulator 1	BcDNA:AT19571|CG15031|DmelCG15031	0	0
1199	32454	Drosophila melanogaster	CG9106	CG9106 gene product from transcript CG9106-RA	DmelCG9106	0	0
1200	32455	Drosophila melanogaster	CG5877	CG5877 gene product from transcript CG5877-RA	DmelCG5877	0	0
1201	32457	Drosophila melanogaster	gce	germ cell-expressed bHLH-PAS	CG15032|CG42739|CG6211|DmelCG42739|Dmel_CG15032|Dmel_CG6211|Dmgce	0	0
1202	32458	Drosophila melanogaster	Top1	Topoisomerase 1	CG6146|DmelCG6146|TOP1|TopI|Topo I|TopoI|dTopoI|l(1)G0134|l(1)G0201|l(1)G0229|l(1)G0278|l(1)top1|top1|topo I|topoI	0	0
1203	32459	Drosophila melanogaster	dah	discontinuous actin hexagon	Apd|CG6157|Dah|DmelCG6157|fs(1)dah	0	0
1204	32460	Drosophila melanogaster	CG9114	CG9114 gene product from transcript CG9114-RA	DmelCG9114	0	0
1205	32461	Drosophila melanogaster	HDAC6	CG6170 gene product from transcript CG6170-RA	CG6170|DHDAC2|DmHDAC2|DmelCG6170|HDAC|HDAC2|dHDAC2|dHDAC6|dmHDA404	0	0
1206	32462	Drosophila melanogaster	CG9123	CG9123 gene product from transcript CG9123-RA	DmelCG9123	0	0
1207	32463	Drosophila melanogaster	CG12608	CG12608 gene product from transcript CG12608-RA	DmelCG12608	0	0
1208	32464	Drosophila melanogaster	CG6227	CG6227 gene product from transcript CG6227-RA	DmRH29|DmelCG6227|Prp5|cg6227	0	0
1209	32467	Drosophila melanogaster	CG9164	CG9164 gene product from transcript CG9164-RC	DmelCG9164	0	0
1210	32468	Drosophila melanogaster	cngl	CNG channel-like	CG18210|CG43395|CG9176|DmelCG43395|Dmel_CG18210|Dmel_CG9176	0	0
1211	32470	Drosophila melanogaster	Scamp	CG9195 gene product from transcript CG9195-RA	BcDNA:GM04934|CG9195|DmelCG9195|SCAMP|anon-EST:fe1F7|dmSC|dmSCAMP	0	0
1212	32471	Drosophila melanogaster	Ahcy13	Adenosylhomocysteinase at 13	CG11654|DmelCG11654|SAHH|ahcY	0	0
1213	32472	Drosophila melanogaster	CG11655	CG11655 gene product from transcript CG11655-RA	DmelCG11655	0	0
1214	32473	Drosophila melanogaster	shtd	shattered	APC1|Apc1|CG9198|DmelCG9198|Shtd	0	0
1215	32474	Drosophila melanogaster	CG6294	CG6294 gene product from transcript CG6294-RB	DmelCG6294	0	0
1216	32475	Drosophila melanogaster	CG6299	CG6299 gene product from transcript CG6299-RB	DmelCG6299	0	0
1217	32476	Drosophila melanogaster	CG15642	CG15642 gene product from transcript CG15642-RA	DmelCG15642	0	0
1218	32477	Drosophila melanogaster	CG15641	CG15641 gene product from transcript CG15641-RA	DmelCG15641	0	0
1219	32478	Drosophila melanogaster	Grip128	CG9201 gene product from transcript CG9201-RB	CG9201|DGrip128|Dgrip128|Dgrips128|DmelCG9201|GCP5|grip128	0	0
1220	32479	Drosophila melanogaster	CG6308	CG6308 gene product from transcript CG6308-RA	DmelCG6308	0	0
1221	32480	Drosophila melanogaster	CG9203	CG9203 gene product from transcript CG9203-RA	DmelCG9203	0	0
1222	32481	Drosophila melanogaster	CG6324	CG6324 gene product from transcript CG6324-RA	DmelCG6324	0	0
1223	32482	Drosophila melanogaster	CG6340	CG6340 gene product from transcript CG6340-RC	DmelCG6340	0	0
1224	32483	Drosophila melanogaster	Gmap	Golgi microtubule-associated protein	CG32587|CG33206|CG6350|CG7821|DmelCG33206|dGMAP|l(1)G0168	0	0
1225	32485	Drosophila melanogaster	Ac13E	Adenylyl cyclase 35C	AC 13E|Ac35C|CG9210|DAC9|DmelCG9210	0	0
1226	32487	Drosophila melanogaster	CG42299	CG42299 gene product from transcript CG42299-RA	CG15644|CG18620|CG32584|DmelCG42299|Dmel_CG32584	0	0
1227	32488	Drosophila melanogaster	CG7860	CG7860 gene product from transcript CG7860-RA	DmelCG7860	0	0
1228	32489	Drosophila melanogaster	CG15643	CG15643 gene product from transcript CG15643-RA	CG32583|DmelCG15643	0	0
1229	32490	Drosophila melanogaster	CG9213	CG9213 gene product from transcript CG9213-RA	CG32585|DmelCG9213	0	0
1230	32492	Drosophila melanogaster	cerv	cervantes	CG15645|DmelCG15645	0	0
1231	32493	Drosophila melanogaster	CG7872	CG7872 gene product from transcript CG7872-RA	DmelCG7872	0	0
1232	32494	Drosophila melanogaster	CG9215	CG9215 gene product from transcript CG9215-RA	DmelCG9215	0	0
1233	32495	Drosophila melanogaster	CG8097	CG8097 gene product from transcript CG8097-RA	DmelCG8097	0	0
1234	32496	Drosophila melanogaster	CG8105	CG8105 gene product from transcript CG8105-RA	DmelCG8105|FBgn0030661	0	0
1235	32497	Drosophila melanogaster	CG9220	CG9220 gene product from transcript CG9220-RC	DmelCG9220	0	0
1236	32498	Drosophila melanogaster	sog	short gastrulation	CG9224|Dm sog|DmelCG9224|SOG|Sog|l(1)G0160|l(1)G0395|l(1)G0479	0	0
1237	32499	Drosophila melanogaster	CG8117	CG8117 gene product from transcript CG8117-RA	DmelCG8117|dCrsp70	0	0
1238	32500	Drosophila melanogaster	CG8119	CG8119 gene product from transcript CG8119-RA	DmelCG8119	0	0
1239	32501	Drosophila melanogaster	CG15646	CG15646 gene product from transcript CG15646-RA	DmelCG15646	0	0
1240	32502	Drosophila melanogaster	CG12708	CG12708 gene product from transcript CG12708-RA	DmelCG12708	0	0
1241	32503	Drosophila melanogaster	CG15599	CG15599 gene product from transcript CG15599-RB	DmelCG15599	0	0
1242	32504	Drosophila melanogaster	CG8128	CG8128 gene product from transcript CG8128-RA	DmelCG8128	0	0
1243	32505	Drosophila melanogaster	CG9240	CG9240 gene product from transcript CG9240-RA	DmelCG9240|anon-EST:Posey267	0	0
1244	32506	Drosophila melanogaster	Pis	Phosphatidylinositol synthase	CG9245|DmelCG9245|anon-WO02059370.38|dPIS|dpis	0	0
1245	32507	Drosophila melanogaster	CG8134	CG8134 gene product from transcript CG8134-RA	DmelCG8134	0	0
1246	32508	Drosophila melanogaster	CG9281	CG9281 gene product from transcript CG9281-RB	BEST:LD38280|DmelCG9281	0	0
1247	32509	Drosophila melanogaster	CG15601	CG15601 gene product from transcript CG15601-RA	DmelCG15601	0	0
1248	32510	Drosophila melanogaster	CG8184	CG8184 gene product from transcript CG8184-RB	DmelCG8184|URE-B1/CG8184	0	0
1249	32511	Drosophila melanogaster	CG8191	CG8191 gene product from transcript CG8191-RA	DmelCG8191	0	0
1250	32512	Drosophila melanogaster	CG12379	CG12379 gene product from transcript CG12379-RB	DmelCG12379	0	0
1251	32513	Drosophila melanogaster	l(1)G0136	lethal (1) G0136	BcDNA:AT26381|CG8198|DmelCG8198	0	0
1252	32514	Drosophila melanogaster	Actr13E	Actin-related protein 13E	ARP|ARP(13E)|ARP13E|Acrp|Arp13E|Arp4|CG11678|DmelCG11678|arp4	0	0
1253	32515	Drosophila melanogaster	CG11679	CG11679 gene product from transcript CG11679-RA	DmelCG11679	0	0
1254	32516	Drosophila melanogaster	CG8206	CG8206 gene product from transcript CG8206-RA	DmelCG8206	0	0
1255	32517	Drosophila melanogaster	CG8944	CG8944 gene product from transcript CG8944-RB	DmelCG8944	0	0
1256	32518	Drosophila melanogaster	Tcp-1zeta	T-cp1zeta	CCT6|CG8231|DmelCG8231|L(1)g0022|Rcd3|TCP-1-zeta|TCP-1zeta|Tcp-1-zeta|l(1)G0022|l(1)G0027|l(1)G0057	0	0
1257	32520	Drosophila melanogaster	CG8239	CG8239 gene product from transcript CG8239-RA	DmelCG8239	0	0
1258	32521	Drosophila melanogaster	CG8260	CG8260 gene product from transcript CG8260-RB	DmelCG8260	0	0
1259	32522	Drosophila melanogaster	Graf	CG8948 gene product from transcript CG8948-RB	CG8948|D-Graf|DmelCG8948	0	0
1260	32523	Drosophila melanogaster	mRpL3	mitochondrial ribosomal protein L3	CG8288|DmelCG8288|L3	0	0
1261	32524	Drosophila melanogaster	CG17209	CG17209 gene product from transcript CG17209-RC	DmelCG17209	0	0
1262	32525	Drosophila melanogaster	CG8952	CG8952 gene product from transcript CG8952-RA	DmelCG8952|SP52	0	0
1263	32526	Drosophila melanogaster	CG33172	CG33172 gene product from transcript CG33172-RB	CG8473|DmelCG33172	0	0
1264	32528	Drosophila melanogaster	CG8959	CG8959 gene product from transcript CG8959-RA	DmelCG8959	0	0
1265	32529	Drosophila melanogaster	Paf-AHalpha	Platelet-activating factor acetylhydrolase alpha	AAC83820|CG8962|Dmaalpha[[PAFAH]]|DmelCG8962|PAFAHalpha	0	0
1266	32530	Drosophila melanogaster	mRpS30	mitochondrial ribosomal protein S30	CG8470|DmelCG8470|MRP-S30|mRSp30	0	0
1267	32531	Drosophila melanogaster	Rhp	Rhophilin	CG8497|DmelCG8497	0	0
1268	32532	Drosophila melanogaster	CG8974	CG8974 gene product from transcript CG8974-RD	DmelCG8974	0	0
1269	32533	Drosophila melanogaster	CG15602	CG15602 gene product from transcript CG15602-RA	DmelCG15602	0	0
1270	32534	Drosophila melanogaster	PGRP-LE	Peptidoglycan recognition protein LE	CG8995|DmelCG8995|PGRP|anon-WO0153538.66	0	0
1271	32535	Drosophila melanogaster	CG8509	CG8509 gene product from transcript CG8509-RA	DmelCG8509	0	0
1272	32536	Drosophila melanogaster	sd	scalloped	CG8544|DROEXO|DROEXO2|DmelCG8544|EP(X)1088|EP1088|SD|Sd|TEAD|anon-EST:Liang-2.14|clone 2.14|l(1)G0239|l(1)G0262|l(1)G0309|l(1)G0315|l(1)G0483|l(1)HF394|l(1)III|sp	0	0
1273	32537	Drosophila melanogaster	Chc	Clathrin heavy chain	CG9012|CHC|CLH|Cla|D-Chc|DmelCG9012|chc|dCHC|l(1)13Fb|l(1)G0438|l(1)VI	0	0
1274	32538	Drosophila melanogaster	CG8565	CG8565 gene product from transcript CG8565-RA	DmelCG8565|SPRK2	0	0
1275	32539	Drosophila melanogaster	Aats-arg	Arginyl-tRNA synthetase	ArgRS|CG9020|DmelCG9020|RRS	0	0
1276	32540	Drosophila melanogaster	CG8578	CG8578 gene product from transcript CG8578-RA	DmelCG8578	0	0
1277	32541	Drosophila melanogaster	UBL3	CG9038 gene product from transcript CG9038-RC	CG9038|DmelCG9038|HCG-1|MUB|Ubl3	0	0
1278	32542	Drosophila melanogaster	CG15914	CG15914 gene product from transcript CG15914-RA	DmelCG15914|PIG	0	0
1279	32543	Drosophila melanogaster	Myb	Myb oncogene-like	CG9045|D-myb|DMyb|Dm Myb|Dm myb|Dm-Myb|Dm-myb|DmMYB|DmMyb|DmelCG9045|Dmyb|MYB|c-Myb|c-myb|dMyb|dmMYB|dmyb|l(1)XVI|myb|p85	0	0
1280	32544	Drosophila melanogaster	Gbeta13F	G protein beta-subunit 13F	CG10545|DmelCG10545|G b13F|G-beta|G-betab|G[[beta]]|Gb13F|Gbb|Gbeta|anon-EST:Liang-1.22|clone 1.22|dgbeta	0	0
1281	32545	Drosophila melanogaster	Gapdh2	Glyceraldehyde 3 phosphate dehydrogenase 2	CG8893|DmelCG8893|GA3PDH|GADPH|GAP|GAPDH|GAPDH II|GAPDH2|Gapd|Gapdh|Gapdh-2|Gapdh13F	0	0
1282	32546	Drosophila melanogaster	CG16952	CG16952 gene product from transcript CG16952-RC	DmelCG16952	0	0
1283	32547	Drosophila melanogaster	tay	tay bridge	CG9056|DmelCG9056|XI|l(1)13Ff|l(1)14Ac|l(1)XI	0	0
1284	32548	Drosophila melanogaster	MSBP	membrane steroid binding protein	CG9066|DmelCG9066|dm_MSBP	0	0
1285	32549	Drosophila melanogaster	CG15916	CG15916 gene product from transcript CG15916-RA	BcDNA:RH08992|DmelCG15916	0	0
1286	32551	Drosophila melanogaster	CycD	Cyclin D	CDI3|CG9096|CYCD|Cdi3|DmcycD|DmelCG9096|cdi3|cycD|cyclinD|dCycD	0	0
1287	32552	Drosophila melanogaster	CG8909	CG8909 gene product from transcript CG8909-RC	CT25574|Dm CG8909|DmelCG8909	0	0
1288	32553	Drosophila melanogaster	CG8916	CG8916 gene product from transcript CG8916-RB	DmelCG8916	0	0
1289	32554	Drosophila melanogaster	Lcch3	Ligand-gated chloride channel homolog 3	CG17336|DmGABAbeta|DmGA_b|DmelCG17336|LCCH3	0	0
1290	32556	Drosophila melanogaster	Stim	Stromal interaction molecule	CG9126|D-STIM|D-Stim|DmelCG9126|STIM|dSTIM|dStim|dstim|stim1	0	0
1291	32557	Drosophila melanogaster	CG8924	CG8924 gene product from transcript CG8924-RB	DmelCG8924	0	0
1292	32558	Drosophila melanogaster	CG8928	CG8928 gene product from transcript CG8928-RA	DmelCG8928	0	0
1293	32561	Drosophila melanogaster	mmd	mind-meld	CG15603|CG15604|CG42252|CG9163|CT26192|DmelCG42252|Dmel_CG15603|Dmel_CG15604|Dmel_CG9163	0	0
1294	32562	Drosophila melanogaster	Or13a	Odorant receptor 13a	13F.1|13a|CG12697|DOR38|DmelCG12697|dOr13a	0	0
1295	32563	Drosophila melanogaster	CG9170	CG9170 gene product from transcript CG9170-RB	DmelCG9170|anon-WO0140519.214	0	0
1296	32564	Drosophila melanogaster	CG8931	CG8931 gene product from transcript CG8931-RA	DmelCG8931	0	0
1297	32565	Drosophila melanogaster	CG9172	CG9172 gene product from transcript CG9172-RA	20 kDa|DmelCG9172	0	0
1298	32566	Drosophila melanogaster	eIF5	CG9177 gene product from transcript CG9177-RE	CG9177|DmelCG9177|anon-EST:fe3C6	0	0
1299	32567	Drosophila melanogaster	exd	extradenticle	CG8933|DExd|Dm-EXD|DmelCG8933|Dpbx|EXD|Exd|Pbx1|anon-EST:fe1H3|l(1)IV|td48	0	0
1300	32568	Drosophila melanogaster	CG8939	CG8939 gene product from transcript CG8939-RA	DmelCG8939	0	0
1301	32569	Drosophila melanogaster	vap	vacuolar peduncle	CG9209|D-RasGAP|DmelCG9209|RAS-GAP|RasGAP|RasGap|rasGap	0	0
1302	32570	Drosophila melanogaster	CG12698	CG12698 gene product from transcript CG12698-RA	DmelCG12698	0	0
1303	32571	Drosophila melanogaster	CG12395	CG12395 gene product from transcript CG12395-RA	DmelCG12395	0	0
1304	32572	Drosophila melanogaster	dpr18	CG14948 gene product from transcript CG14948-RA	CG14948|CT34788|DmelCG14948|Dpr-18	0	0
1305	32573	Drosophila melanogaster	Nipsnap	CG9212 gene product from transcript CG9212-RC	CG9212|DmelCG9212	0	0
1306	32574	Drosophila melanogaster	Tob	CG9214 gene product from transcript CG9214-RA	CG9214|DmelCG9214	0	0
1307	32575	Drosophila melanogaster	CG8958	CG8958 gene product from transcript CG8958-RA	DmelCG8958	0	0
1308	32576	Drosophila melanogaster	CG42353	CG42353 gene product from transcript CG42353-RA	CG9216|DmelCG42353|Dmel_CG9216	0	0
1309	32579	Drosophila melanogaster	disco	disconnected	CG9908|Disco|DmelCG9908|disc	0	0
1310	32580	Drosophila melanogaster	CG12507	CG12507 gene product from transcript CG12507-RB	DmelCG12507	0	0
1311	32581	Drosophila melanogaster	kat80	katanin 80	CG13956|CG9910|DmelCG13956|Kat80|Katanin80	0	0
1312	32582	Drosophila melanogaster	Mfe2	peroxisomal Multifunctional enzyme type 2	CG3415|DmMFE-2|DmelCG3415|MFE-2	0	0
1313	32584	Drosophila melanogaster	Pros28.1	Proteasome 28kD subunit 1	28.1Pros|3422|CG3422|DmelCG3422|PROS-28.1|PROS-Dm28.1|PROSA-28.1|PSA4_DROME|Pros-Dm28.1|Pros28|Prosalpha4|a4|alpha4|alpha4_dm|pros28.1	0	0
1314	32585	Drosophila melanogaster	eas	easily shocked	CG3525|DmelCG3525|EP770|EtnK|PC80|RE10142|RH11|ala	0	0
1315	32586	Drosophila melanogaster	CG3560	CG3560 gene product from transcript CG3560-RA	BcDNA:RH44664|DmelCG3560|anon-EST:Posey167	0	0
1316	32587	Drosophila melanogaster	caz	cabeza	BcDNA:GM09207|CG3606|DmelCG3606|P19|Pen19|SARFH|Sarfh|TFIID|anon-Pen19|cas|p19|pen19	0	0
1317	32588	Drosophila melanogaster	CG9911	CG9911 gene product from transcript CG9911-RD	CG9912|DmelCG9911|LD41494p	0	0
1318	32589	Drosophila melanogaster	CG3632	CG3632 gene product from transcript CG3632-RH	DmelCG3632	0	0
1319	32591	Drosophila melanogaster	CG3679	CG3679 gene product from transcript CG3679-RA	BcDNA:LD21675|DmelCG3679	0	0
1320	32592	Drosophila melanogaster	CG9914	CG9914 gene product from transcript CG9914-RA	DmelCG9914	0	0
1321	32593	Drosophila melanogaster	CG9915	CG9915 gene product from transcript CG9915-RB	DmelCG9915	0	0
1322	32594	Drosophila melanogaster	CG13957	CG13957 gene product from transcript CG13957-RA	DmelCG13957|p116	0	0
1323	32595	Drosophila melanogaster	Cyp1	Cyclophilin 1	BcDNA:GM09255|CG9916|Cpy1|CyP-1|Cyp-1|DmelCG9916|cyp-1|cyp1	0	0
1324	32596	Drosophila melanogaster	CG9917	CG9917 gene product from transcript CG9917-RA	DmelCG9917|anon-WO0140519.229	0	0
1325	32597	Drosophila melanogaster	CalpC	Calpain C	CG3692|DmelCG3692	0	0
1326	32598	Drosophila melanogaster	CG9919	CG9919 gene product from transcript CG9919-RA	DmelCG9919	0	0
1327	32599	Drosophila melanogaster	CG9921	CG9921 gene product from transcript CG9921-RA	DmelCG9921	0	0
1328	32600	Drosophila melanogaster	bss	bang senseless	bas	0	0
1329	32601	Drosophila melanogaster	sl	small wing	CG4200|DmelCG4200|PLC|PLC&ygr;|PLC-gamma|PLC-gamma D|PLC-gammaD|PLCgamma|PLCgammaDmel|Plcgamma|p145|plc-gamma|plc-gammad	0	0
1330	32602	Drosophila melanogaster	U2af50	U2 small nuclear riboprotein auxiliary factor 50	9-21|CG9998|DU2AF50|DmU2AF[50]|DmelCG9998|U2AF|U2AF-50|U2AF50|U2af|dU2AF50|dU2AF[50]|dUTAf[50]|l(1)14Ca|l(1)14Cc|l(1)9-21	0	0
1331	32603	Drosophila melanogaster	nonA	no on or off transient A	Bj6|Bj6-1|CG4211|DmelCG4211|NonA|diss|non-A|nonA/diss|opm2|p54[nrb]|x14	0	0
1332	32604	Drosophila melanogaster	Fur2	Furin 2	154521_at|CG18734|CG4235|DMH#11|Dfur2|Dfurin2|DmelCG18734|FUR2|Furin|fur2|furin	0	0
1333	32605	Drosophila melanogaster	CG9992	CG9992 gene product from transcript CG9992-RB	DmelCG9992	0	0
1334	32606	Drosophila melanogaster	CG4239	CG4239 gene product from transcript CG4239-RA	DmelCG4239	0	0
1335	32607	Drosophila melanogaster	TH1	CG9984 gene product from transcript CG9984-RA	CG9984|DmelCG9984|NELF|NELF-D	0	0
1336	32608	Drosophila melanogaster	mei-41	meiotic 41	4252|ATR|CG4252|DmATR|DmelCG4252|Dmmei41|MEI41|MEI41/FRP1|Mei-41|Mei-41/DATR|atr|fs(1)M37|mei-195|mei41|meiP41|mus(1)103|mus(1)104|mus-103|mus-104|mus103|mus104	0	0
1337	32609	Drosophila melanogaster	CG9981	CG9981 gene product from transcript CG9981-RA	DmelCG9981	0	0
1338	32610	Drosophila melanogaster	CG4301	CG4301 gene product from transcript CG4301-RC	DmelCG4301	0	0
1339	32611	Drosophila melanogaster	Traf-like	TNF-receptor-associated factor-like	CG4394|DmelCG4394|TRAF3|Traf-related|Traf3|dTRAF3	0	0
1340	32612	Drosophila melanogaster	Anxb11	Annexin B11	AnxB11|BcDNA:GH16395|CG9968|DmelCG9968|annexin	0	0
1341	32613	Drosophila melanogaster	hang	hangover	BcDNA:GM07804|BcDNA:LD22118|CG32575|CG4411|CG4416|DmelCG32575|LD22118	0	0
1342	32615	Drosophila melanogaster	CG9947	CG9947 gene product from transcript CG9947-RA	DmelCG9947	0	0
1343	32616	Drosophila melanogaster	rngo	rings lost	CG4420|DmelCG4420	0	0
1344	32617	Drosophila melanogaster	eIF-2alpha	eukaryotic translation Initiation Factor 2alpha	CG9946|DmelCG9946|Eif2alpha|IF2A_DROME|M(1)14C|M(1)19-153|M(1)8e3-10|deIF2alpha|eIF-2|eIF-2 a|eIF-2 alpha|eIF2 alpha|eIF2-alpha|eIF2a|eIF2alpha|eiF-2alpha|elF2alpha|l(1)14Cf|l(1)19-153	0	0
1345	32619	Drosophila melanogaster	para	paralytic	CG9907|DmNa[[V]]|DmNa[[v]]|DmNa[[v]]1|DmelCG9907|Ocd|l(1)14Da|l(1)ESHS48|olfD|sbl|sbl-1	0	0
1346	32620	Drosophila melanogaster	CG9906	CG9906 gene product from transcript CG9906-RA	DmelCG9906	0	0
1347	32621	Drosophila melanogaster	CG9903	CG9903 gene product from transcript CG9903-RA	DmelCG9903	0	0
1348	32622	Drosophila melanogaster	CG9902	CG9902 gene product from transcript CG9902-RA	DmelCG9902	0	0
1349	32623	Drosophila melanogaster	Arp14D	Actin-related protein 14D	ARP14D|ARP2|Actr14D|Arp2|CG9901|DmelCG9901|arp2	0	0
1350	32624	Drosophila melanogaster	Pp2B-14D	Protein phosphatase 2B at 14D	CG9842|CanA14D|CnA|CnnA14D|D33|DmPp2B-14D|DmelCG9842|PP2B|PP2B 14D|PP2B-14D|Pp12-14D|Pp2B-14DF|PpD33|canA	0	0
1351	32625	Drosophila melanogaster	P5CDh2	delta-1-Pyrroline-5-carboxylate dehydrogenase 2	CG33092|CG6670|DmP5CDh2|DmelCG33092	0	0
1352	32626	Drosophila melanogaster	CG13014	CG13014 gene product from transcript CG13014-RA	DmelCG13014	0	0
1353	32627	Drosophila melanogaster	Cap	Chromosome-associated protein	CG9802|DmSMC3|DmSMC3/Cap|DmelCG9802|SMC3|Smc3|cap|dSMC3	0	0
1354	32629	Drosophila melanogaster	CG9784	CG9784 gene product from transcript CG9784-RA	DmelCG9784|IPP	0	0
1355	32630	Drosophila melanogaster	Nup153	Nucleoporin 153	CG4453|DmelCG4453|NUP153|Nup 153|dNup153|dmNup153|nup153	0	0
1356	32631	Drosophila melanogaster	mbt	mushroom bodies tiny	CG18582|DmMBT|DmPAK2|DmelCG18582|Mbt|Pak2|STE20|Ste20|anon-EST:fe1G7|dPAK2	0	0
1357	32632	Drosophila melanogaster	CG9782	CG9782 gene product from transcript CG9782-RA	DmelCG9782	0	0
1358	32633	Drosophila melanogaster	CG9777	CG9777 gene product from transcript CG9777-RA	DmelCG9777	0	0
1359	32635	Drosophila melanogaster	RpS19a	Ribosomal protein S19a	BcDNA:GM26647|CG4464|DmelCG4464|M(1)14E|RpS19|S19|S19a	0	0
1360	32636	Drosophila melanogaster	SmG	Small ribonucleoprotein particle protein SmG	BcDNA:RE61341|BcDNA:RH35475|CG9742|DmelCG9742|G|HD10913|dG|snRNPG	0	0
1361	32637	Drosophila melanogaster	mthl1	methuselah-like 1	CG4521|DmelCG4521|Mth-1|anon-WO0170980.22|anon-WO0170980.23	0	0
1362	32638	Drosophila melanogaster	CG32573	CG32573 gene product from transcript CG32573-RA	CG13013|CG4524|DmelCG32573|Dromel_CG32573_FBtr0074315_mORF	0	0
1363	32639	Drosophila melanogaster	CG9723	CG9723 gene product from transcript CG9723-RA	DmelCG9723	0	0
1364	32640	Drosophila melanogaster	r	rudimentary	ACT|CAD|CG18572|CG4601|CPS|DHO|DRORUD|DmelCG18572|GAT|PYR1|Su(b)|csp2|fs(1)829|fs(1)M34|l(1)Ab	0	0
1365	32641	Drosophila melanogaster	CG15865	CG15865 gene product from transcript CG15865-RA	DmelCG15865|anon-15Ab	0	0
1366	32642	Drosophila melanogaster	CG13012	CG13012 gene product from transcript CG13012-RB	DmelCG13012	0	0
1367	32643	Drosophila melanogaster	CG13010	CG13010 gene product from transcript CG13010-RA	DmelCG13010	0	0
1368	32644	Drosophila melanogaster	sing	singles bar	CG13011|DmelCG13011|singles-bar	0	0
1369	32645	Drosophila melanogaster	Axs	Abnormal X segregation	CG9703|DmelCG9703|axs	0	0
1370	32646	Drosophila melanogaster	Sep4	Septin 4	CG9699|DmelCG9699|sep4	0	0
1371	32647	Drosophila melanogaster	CG9676	CG9676 gene product from transcript CG9676-RA	DmelCG9676|SP99	0	0
1372	32648	Drosophila melanogaster	spheroide	CG9675 gene product from transcript CG9675-RA	CG9675|DmelCG9675|SPH114|Spheroide|anon-EST:ParkEST153|anon-WO0140519.154	0	0
1373	32649	Drosophila melanogaster	CG9673	CG9673 gene product from transcript CG9673-RA	DmelCG9673|SPH81	0	0
1374	32650	Drosophila melanogaster	CG4653	CG4653 gene product from transcript CG4653-RA	DmelCG4653|SPH179	0	0
1375	32651	Drosophila melanogaster	CG9672	CG9672 gene product from transcript CG9672-RA	BcDNA:GH16384|DmelCG9672|SPH161	0	0
1376	32652	Drosophila melanogaster	CG4678	CG4678 gene product from transcript CG4678-RE	DmelCG4678	0	0
1377	32654	Drosophila melanogaster	CG13008	CG13008 gene product from transcript CG13008-RA	CG13009|DmelCG13008	0	0
1378	32656	Drosophila melanogaster	CG34325	CG34325 gene product from transcript CG34325-RA	CG18358|DmelCG34325	0	0
1379	32657	Drosophila melanogaster	CG32572	CG32572 gene product from transcript CG32572-RA	CG13006|CG13007|DmelCG32572	0	0
1380	32659	Drosophila melanogaster	CG32568	CG32568 gene product from transcript CG32568-RB	CG4724|DmelCG32568	0	0
1381	32660	Drosophila melanogaster	CG9634	CG9634 gene product from transcript CG9634-RA	BcDNA:LD21405|DmelCG9634	0	0
1382	32661	Drosophila melanogaster	if	inflated	CG9623|CT27194|DmelCG9623|If|PS 2|PS2|PS2alpha|PSalpha2|aPS2|alpha2Int|alphaPS2|alphaPS2C|alpha[[PS2(ms8)]]|alpha[[PS2]]|in|inf	0	0
1383	32662	Drosophila melanogaster	mRpL22	mitochondrial ribosomal protein L22	CG4742|DmelCG4742|L22	0	0
1384	32663	Drosophila melanogaster	CG9609	CG9609 gene product from transcript CG9609-RA	DmelCG9609	0	0
1385	32664	Drosophila melanogaster	Sap30	SIN3-associated polypeptide 30	CG4756|DmelCG4756|SAP30	0	0
1386	32665	Drosophila melanogaster	Rrp45	CG9606 gene product from transcript CG9606-RA	CG9606|DmelCG9606|dRrp45|rrp45	0	0
1387	32666	Drosophila melanogaster	CG4768	CG4768 gene product from transcript CG4768-RB	DmelCG4768	0	0
1388	32668	Drosophila melanogaster	CG4789	CG4789 gene product from transcript CG4789-RA	DmelCG4789	0	0
1389	32670	Drosophila melanogaster	CG13005	CG13005 gene product from transcript CG13005-RA	DmelCG13005	0	0
1390	32671	Drosophila melanogaster	ppk28	pickpocket 28	CG4805|DmelCG4805|PPK28	0	0
1391	32672	Drosophila melanogaster	CG4829	CG4829 gene product from transcript CG4829-RB	DmelCG4829	0	0
1392	32673	Drosophila melanogaster	CG13004	CG13004 gene product from transcript CG13004-RD	DmelCG13004	0	0
1393	32674	Drosophila melanogaster	RSG7	Regulator of G-protein signalling 7	CG9108|DmelCG9108|RGS7|dRGS7	0	0
1394	32675	Drosophila melanogaster	CG13003	CG13003 gene product from transcript CG13003-RB	DmelCG13003	0	0
1395	32676	Drosophila melanogaster	CG4872	CG4872 gene product from transcript CG4872-RA	DmelCG4872	0	0
1396	32677	Drosophila melanogaster	CG9104	CG9104 gene product from transcript CG9104-RA	DmelCG9104	0	0
1397	32678	Drosophila melanogaster	Rcp	Receptor component protein	CG4875|DmelCG4875|dRCP	0	0
1398	32679	Drosophila melanogaster	CG9099	CG9099 gene product from transcript CG9099-RA	DmelCG9099	0	0
1399	32680	Drosophila melanogaster	CG4880	CG4880 gene product from transcript CG4880-RA	DmelCG4880	0	0
1400	32681	Drosophila melanogaster	CG13002	CG13002 gene product from transcript CG13002-RA	DmelCG13002	0	0
1401	32682	Drosophila melanogaster	CG4928	CG4928 gene product from transcript CG4928-RA	BcDNA:GH10120|DmelCG4928	0	0
1402	32683	Drosophila melanogaster	wus	wurst	CG9089|DmelCG9089|l(1)G0162	0	0
1403	32684	Drosophila melanogaster	CG13001	CG13001 gene product from transcript CG13001-RA	DmelCG13001	0	0
1404	32685	Drosophila melanogaster	CG13000	CG13000 gene product from transcript CG13000-RA	DmelCG13000	0	0
1405	32686	Drosophila melanogaster	RhoGAP15B	CG4937 gene product from transcript CG4937-RC	CG4937|DmelCG4937|gap20	0	0
1406	32687	Drosophila melanogaster	CG9086	CG9086 gene product from transcript CG9086-RB	DmelCG9086|Ubr1	0	0
1407	32688	Drosophila melanogaster	CG9059	CG9059 gene product from transcript CG9059-RD	BcDNA:GH06235|DmelCG9059	0	0
1408	32689	Drosophila melanogaster	CG12433	CG12433 gene product from transcript CG12433-RC	DmelCG12433	0	0
1409	32690	Drosophila melanogaster	CG8949	CG8949 gene product from transcript CG8949-RD	BP1032|CG34014|DmelCG8949	0	0
1410	32691	Drosophila melanogaster	CG4949	CG4949 gene product from transcript CG4949-RB	DmelCG4949	0	0
1411	32692	Drosophila melanogaster	CG4955	CG4955 gene product from transcript CG4955-RA	DmelCG4955|anon-WO0140519.97	0	0
1412	32693	Drosophila melanogaster	CG8945	CG8945 gene product from transcript CG8945-RC	Cg8945|DmelCG8945	0	0
1413	32694	Drosophila melanogaster	CG16700	CG16700 gene product from transcript CG16700-RA	DmelCG16700	0	0
1414	32695	Drosophila melanogaster	CG4991	CG4991 gene product from transcript CG4991-RB	CT15971|DmelCG4991	0	0
1415	32696	Drosophila melanogaster	Arpc3B	CG8936 gene product from transcript CG8936-RA	Arpc3|BcDNA:SD24339|CG8936|DmelCG8936|P21-ARC	0	0
1416	32698	Drosophila melanogaster	CG5004	CG5004 gene product from transcript CG5004-RA	DmelCG5004|anon-15Db	0	0
1417	32700	Drosophila melanogaster	RpS5a	Ribosomal protein S5a	CG8922|DmelCG8922|M(1)15D|M(1)34i28|M(1)o|M[[o]]|RS5|RpS5|S5a|rpS5|rps5	0	0
1418	32701	Drosophila melanogaster	CG5010	CG5010 gene product from transcript CG5010-RA	BcDNA:RE73921|DmelCG5010|anon-15Dd	0	0
1419	32703	Drosophila melanogaster	baz	bazooka	Baz|Baz/Par-3|Bazooka|CG5055|CG5505|D-Par3|D-par3|DmelCG5055|PAR-3|PAR3|Par-3|Par3|dPar-3|l(1)G0484|par-3	0	0
1420	32704	Drosophila melanogaster	CG8918	CG8918 gene product from transcript CG8918-RA	DmelCG8918	0	0
1421	32705	Drosophila melanogaster	CG5070	CG5070 gene product from transcript CG5070-RA	DmelCG5070	0	0
1422	32706	Drosophila melanogaster	CG32563	CG32563 gene product from transcript CG32563-RA	CG5095|DmelCG32563	0	0
1423	32707	Drosophila melanogaster	CG12995	CG12995 gene product from transcript CG12995-RA	DmelCG12995	0	0
1424	32708	Drosophila melanogaster	CG18258	CG18258 gene product from transcript CG18258-RA	CT41369|DmelCG18258	0	0
1425	32709	Drosophila melanogaster	CG5162	CG5162 gene product from transcript CG5162-RA	DmelCG5162	0	0
1426	32710	Drosophila melanogaster	CG12998	CG12998 gene product from transcript CG12998-RA	BcDNA:RH61745|CT32204|DmelCG12998	0	0
1427	32711	Drosophila melanogaster	CG5172	CG5172 gene product from transcript CG5172-RC	BcDNA:RH06401|CT16557|DmelCG5172	0	0
1428	32713	Drosophila melanogaster	CG10598	CG10598 gene product from transcript CG10598-RA	DmelCG10598|GCR 17|GCR-11|GCR11|GCR17|Pen15EF|anon-Pen15EF|pen15EF	0	0
1429	32714	Drosophila melanogaster	CG10597	CG10597 gene product from transcript CG10597-RA	DmelCG10597	0	0
1430	32715	Drosophila melanogaster	CG8915	CG8915 gene product from transcript CG8915-RA	DmelCG8915|cg8915	0	0
1431	32716	Drosophila melanogaster	CG8675	CG8675 gene product from transcript CG8675-RA	DmelCG8675	0	0
1432	32718	Drosophila melanogaster	f	forked	CG12996|CG42864|CG5424|DmelCG42864|Dmel_CG12996|Dmel_CG5424|X1	0	0
1433	32719	Drosophila melanogaster	CG8664	CG8664 gene product from transcript CG8664-RA	DmelCG8664	0	0
1434	32720	Drosophila melanogaster	CG8661	CG8661 gene product from transcript CG8661-RA	BcDNA:LP01183|DmelCG8661	0	0
1435	32721	Drosophila melanogaster	Fim	Fimbrin	CG8649|DmelCG8649|FIM	0	0
1436	32722	Drosophila melanogaster	CG5445	CG5445 gene product from transcript CG5445-RD	DmelCG5445	0	0
1437	32723	Drosophila melanogaster	B-H2	BarH2	B|BH2|Bar|Bar-H2|Barh2|CG5488|DmelCG5488|bar-h2	0	0
1438	32724	Drosophila melanogaster	B-H1	BarH1	BH1|Bar|Bar H1|Bar-H1|BarHI|Barh1|CG5529|DmelCG5529|bar-h1|barH1|barh1	0	0
1439	32725	Drosophila melanogaster	CG8611	CG8611 gene product from transcript CG8611-RA	BcDNA:GH02833|DmRH11|DmelCG8611|cg8611	0	0
1440	32726	Drosophila melanogaster	CG5613	CG5613 gene product from transcript CG5613-RA	DmelCG5613	0	0
1441	32727	Drosophila melanogaster	p-cup	presidents-cup	CG12993|DmelCG12993	0	0
1442	32728	Drosophila melanogaster	CG8568	CG8568 gene product from transcript CG8568-RA	DmelCG8568	0	0
1443	32729	Drosophila melanogaster	CG8557	CG8557 gene product from transcript CG8557-RB	DmelCG8557	0	0
1444	32730	Drosophila melanogaster	CG12432	CG12432 gene product from transcript CG12432-RA	DmelCG12432	0	0
1445	32731	Drosophila melanogaster	ppk23	pickpocket 23	CG8527|DmelCG8527|PPK23	0	0
1446	32732	Drosophila melanogaster	l(1)G0222	lethal (1) G0222	CG8465|DmelCG8465|anon-WO03040301.175|anon-WO03040301.177|anon-WO03040301.179|l(1)G0316	0	0
1447	32733	Drosophila melanogaster	CG12992	CG12992 gene product from transcript CG12992-RB	DmelCG12992	0	0
1448	32734	Drosophila melanogaster	CG12991	CG12991 gene product from transcript CG12991-RA	DmelCG12991	0	0
1449	32737	Drosophila melanogaster	CG8408	CG8408 gene product from transcript CG8408-RA	DmelCG8408	0	0
1450	32738	Drosophila melanogaster	CG8326	CG8326 gene product from transcript CG8326-RA	BEST:LD29336|DmelCG8326	0	0
1451	32739	Drosophila melanogaster	CG8316	CG8316 gene product from transcript CG8316-RA	DmelCG8316	0	0
1452	32740	Drosophila melanogaster	CG5703	CG5703 gene product from transcript CG5703-RA	BEST:LP01573|DmelCG5703	0	0
1453	32741	Drosophila melanogaster	CG8289	CG8289 gene product from transcript CG8289-RA	DmelCG8289	0	0
1454	32742	Drosophila melanogaster	CG5800	CG5800 gene product from transcript CG5800-RA	DmRH14|DmelCG5800|cg5800	0	0
1455	32743	Drosophila melanogaster	RhoGAPp190	CG32555 gene product from transcript CG32555-RB	8267|BcDNA:GH17919|BcDNA:GM05133|CG32555|CG8240|CG8267|D-p190|DRhoGAP|DmelCG32555|RhoGAP|RhoGAP P190|RhoGAP-16B12|p190 RhoGAP|p190-RhoGAP|p190RhoGAP	0	0
1456	32745	Drosophila melanogaster	IntS2	Integrator 2	CG8211|DmelCG8211|Int2	0	0
1457	32746	Drosophila melanogaster	beta-Spec	beta Spectrin	CG5870|DmelCG5870|SPEC8|Spec|Spec-beta|Specbeta|anon-EST:fe1B3|b spectrin|b-Spec|beta|beta-spec|betaSpec|betaspec|i168|i6|kus|l(1)G0074|l(1)G0108|l(1)G0198	0	0
1458	32747	Drosophila melanogaster	CG12990	CG12990 gene product from transcript CG12990-RA	DmelCG12990	0	0
1459	32748	Drosophila melanogaster	chas	chascon	CG12987|CG12988|CG12989|CG32556|DmelCG32556|EP-631	0	0
1460	32751	Drosophila melanogaster	CG8188	CG8188 gene product from transcript CG8188-RB	DmelCG8188|Ubc	0	0
1461	32752	Drosophila melanogaster	par-6	CG5884 gene product from transcript CG5884-RA	CG5884|DPar-6|DPar6|Dm-Par-6|DmPAR-6|DmPar-6|DmPar6|DmelCG5884|Dmpar6|PAR-6|PAR6|Par|Par-6|Par6|dPAR-6|dPar-6|dmPar-6|par|par6	0	0
1462	32753	Drosophila melanogaster	CG8173	CG8173 gene product from transcript CG8173-RA	DmelCG8173	0	0
1463	32754	Drosophila melanogaster	CG42684	CG42684 gene product from transcript CG42684-RE	CG15816|CG32559|CG32560|CG42270|CG5898|CG5960|DmelCG42684|Dmel_CG15816|Dmel_CG32559|Dmel_CG32560|Dmel_CG42270	0	0
1464	32757	Drosophila melanogaster	unc-4	CG6269 gene product from transcript CG6269-RA	CG6269|DPHD-1|DmelCG6269|Dunc-4	0	0
1465	32758	Drosophila melanogaster	OdsH	Ods-site homeobox	CG6352|DmelCG6352|OdsH[mel]|odsH	0	0
1466	32759	Drosophila melanogaster	CG12986	CG12986 gene product from transcript CG12986-RA	DmelCG12986	0	0
1467	32760	Drosophila melanogaster	Socs16D	Suppressor of Cytokine Signaling at 16D	CG8146|DmelCG8146|SOCS|SOCS16D|Socs 16D|Socs16E|dmSocs16D|socs16D	0	0
1468	32761	Drosophila melanogaster	CG6398	CG6398 gene product from transcript CG6398-RA	DmelCG6398	0	0
1469	32762	Drosophila melanogaster	e(y)1	enhancer of yellow 1	CG6474|DmelCG6474|E(y)1|E(y)1/dTAF9|TAF40|TAF40/42|TAF40/42/e(y)1|TAF42|TAF9|TAFII40|TAFII40(42)|TAF[II]40|TAF[[II]]|TAF[[II]]40|TAF[[II]]40/42|TAF[[II]]42|TFIID|TFIID 42|TFIID-p42|Taf40|Taf42|Taf9|Ta	0	0
1470	32763	Drosophila melanogaster	CG8142	CG8142 gene product from transcript CG8142-RA	DmRFC2|DmelCG8142|RFC2|RfC	0	0
1471	32764	Drosophila melanogaster	Ucp4A	CG6492 gene product from transcript CG6492-RA	CG6492|DmUCP4A|DmelCG6492|UCP4A|Ucp4a|dmUCP4a	0	0
1472	32765	Drosophila melanogaster	CG15814	CG15814 gene product from transcript CG15814-RB	DmelCG15814	0	0
1473	32766	Drosophila melanogaster	CG6506	CG6506 gene product from transcript CG6506-RA	DmelCG6506|Spt7|dSpt7	0	0
1474	32767	Drosophila melanogaster	CG32554	CG32554 gene product from transcript CG32554-RA	CG7871|DmelCG32554	0	0
1475	32768	Drosophila melanogaster	CG6762	CG6762 gene product from transcript CG6762-RD	DmelCG6762	0	0
1476	32769	Drosophila melanogaster	Arp8	Actin-related protein 8	CG7846|DmelCG7846|dArp8	0	0
1477	32770	Drosophila melanogaster	CG6769	CG6769 gene product from transcript CG6769-RA	DmelCG6769	0	0
1478	32771	Drosophila melanogaster	mnb	minibrain	CG42273|CG7826|CG7835|DYRK1|DmelCG42273|Dmel_CG7826|Dmel_CG7835|Dyrk1|ME-IV|MNB|Mnb|min	0	0
1479	32773	Drosophila melanogaster	CG6788	CG6788 gene product from transcript CG6788-RA	DmelCG6788|FBpp0074269	0	0
1480	32774	Drosophila melanogaster	CG12985	CG12985 gene product from transcript CG12985-RA	DmelCG12985	0	0
1481	32775	Drosophila melanogaster	GS	Glutathione Synthetase	6835|CG32497|CG33065|CG6835|DmelCG6835	0	0
1482	32776	Drosophila melanogaster	CG7772	CG7772 gene product from transcript CG7772-RA	DmelCG7772|bs13c01.y1	0	0
1483	32777	Drosophila melanogaster	Vps4	Vacuolar protein sorting 4	BcDNA:GH02678|CG6842|DmBcDNA.GH02678|DmelCG6842|bcDNA:GH02678|dvps4|vps4	0	0
1484	32778	Drosophila melanogaster	CG6847	CG6847 gene product from transcript CG6847-RA	DmelCG6847	0	0
1485	32780	Drosophila melanogaster	Sh	Shaker	BcDNA:GH03046|CG12348|CG17860|CG7640|DmelCG12348|EKO|Eko|F-c|SH|Sha|Shw|V-I|minisleep|sh	0	0
1486	32781	Drosophila melanogaster	CG12672	CG12672 gene product from transcript CG12672-RA	DmelCG12672	0	0
1487	32782	Drosophila melanogaster	CG6867	CG6867 gene product from transcript CG6867-RA	CT21241|DmelCG6867	0	0
1488	32784	Drosophila melanogaster	CG15373	CG15373 gene product from transcript CG15373-RB	DmelCG15373	0	0
1489	32785	Drosophila melanogaster	Dhc16F	Dynein heavy chain at 16F	CG7092|DHC|Dhc|DmelCG7092|dhc	0	0
1490	32786	Drosophila melanogaster	CG7536	CG7536 gene product from transcript CG7536-RB	DmelCG7536	0	0
1491	32787	Drosophila melanogaster	dik	diskette	Ada3|CG7098|DADA3|DmelCG7098|HL-XIV|dAda3	0	0
1492	32788	Drosophila melanogaster	CG7206	CG7206 gene product from transcript CG7206-RB	DmelCG7206	0	0
1493	32789	Drosophila melanogaster	scu	scully	17beta-HSD10|CG7113|DmelCG7113|HL-X|HLII|Scu|l(1)16Fd|l(1)17Ad	0	0
1494	32790	Drosophila melanogaster	RhoGAP16F	CG7122 gene product from transcript CG7122-RB	CG7122|DmelCG7122	0	0
1495	32791	Drosophila melanogaster	CG7192	CG7192 gene product from transcript CG7192-RA	DmelCG7192	0	0
1496	32792	Drosophila melanogaster	Taf8	TBP-associated factor 8	CG7128|DmelCG7128|HL-VIII|Prodos|TAF|TAF8|TAF[[II]]|TFIID|dmTAF8|l(1)16Fg|pds|pro|prod	0	0
1497	32793	Drosophila melanogaster	CG7135	CG7135 gene product from transcript CG7135-RA	DmelCG7135	0	0
1498	32794	Drosophila melanogaster	wupA	wings up A	CG7178|DROTROPONI|DmTpnI|DmelCG7178|HDP|HL-I|HL08042|HLI|Tn I|TnI|TpnI|WupA|hdp|wup-A	0	0
1499	32796	Drosophila melanogaster	ari-1	ariadne	ARI1_DROME|Ari-1|CG5659|DmelCG5659|HL-V|ari|l(1)16Fj	0	0
1500	32797	Drosophila melanogaster	Frq1	Frequenin 1	CG5744|DmelCG5744|Frq|HL-II|frq|frq1	0	0
1501	32798	Drosophila melanogaster	Andorra	CG12611 gene product from transcript CG12611-RA	CG12611|DmelCG12611|and|andorra	0	0
1502	32799	Drosophila melanogaster	Frq2	Frequenin 2	CG5907|DmelCG5907|Frq|frq|frq2	0	0
1503	32800	Drosophila melanogaster	Her	HES-related	CG5927|DmelCG5927|bHLHc21	0	0
1504	32801	Drosophila melanogaster	Him	Holes in muscle	CG15064|DmelCG15064|him	0	0
1505	32803	Drosophila melanogaster	CG33639	CG33639 gene product from transcript CG33639-RC	CG16958|CG5936|DmelCG33639|anon-WO0170980.40|anon-WO0170980.41	0	0
1506	32805	Drosophila melanogaster	upd2	unpaired 2	CG5988|DmelCG5988|UPD2|Upd2|cg5988	0	0
1507	32806	Drosophila melanogaster	CG15059	CG15059 gene product from transcript CG15059-RB	DmelCG15059	0	0
1508	32813	Drosophila melanogaster	os	outstretched	CG5993|DmelCG5993|OS|Os|UPD|Upd|Upd1|bdw|l(1)YC43|l(1)YM55|od|odsy|sis-C|sis-c|sisC|sy|unp|upa|upd|upd1	0	0
1509	32814	Drosophila melanogaster	CG6023	CG6023 gene product from transcript CG6023-RA	DmelCG6023	0	0
1510	32815	Drosophila melanogaster	CG6123	CG6123 gene product from transcript CG6123-RB	DmelCG6123	0	0
1511	32816	Drosophila melanogaster	CG6106	CG6106 gene product from transcript CG6106-RA	DmelCG6106	0	0
1512	32817	Drosophila melanogaster	CrebB-17A	Cyclic-AMP response element binding protein B at 17A	CG6103|CRE-BP|CREB|CREB-B|CREB-b|CREB2|CREB2a|CREB2b|CREBB-17A|Creb|Creb17A|Creb2|Creb2-b|Creb2b|CrebB|CrebB17-A|DmelCG6103|S162|dCREB|dCREB-2|dCREB-2a|dCREB-B|dCREB2|dCREB2-a|dCREB2-b|dCREB2a|dCREB2b	0	0
1513	32818	Drosophila melanogaster	por	porcupine	15175|CG6205|DmelCG6205|Porc|dmPorc|l(1)17Ac|poc|porc	0	0
1514	32819	Drosophila melanogaster	CG6179	CG6179 gene product from transcript CG6179-RA	DmelCG6179|NOSIPL	0	0
1515	32820	Drosophila melanogaster	betaCop	beta-coatomer protein	BcDNA.GH09317|BcDNA:GH09317|Beta Cop|BetaCop|CG6223|DmelCG6223|bcop|beta-COP|beta-Cop|beta-CopII|betaCOP	0	0
1516	32821	Drosophila melanogaster	Tsf1	Transferrin 1	143958_at|CG6186|DmelCG6186|TSF1|Tf|Trf|anon-EST:Posey265	0	0
1517	32822	Drosophila melanogaster	CG32549	CG32549 gene product from transcript CG32549-RD	CG6247|CG6267|CG6278|DmelCG32549	0	0
1518	32824	Drosophila melanogaster	CG15056	CG15056 gene product from transcript CG15056-RA	DmelCG15056	0	0
1519	32825	Drosophila melanogaster	CG42323	CG42323 gene product from transcript CG42323-RE	CG15055|CG32550|DmelCG42323|Dmel_CG15055|Dmel_CG32550	0	0
1520	32826	Drosophila melanogaster	CG32548	CG32548 gene product from transcript CG32548-RB	CG15051|CG6306|DmelCG32548|anon-WO0140519.88	0	0
1521	32827	Drosophila melanogaster	CG6290	CG6290 gene product from transcript CG6290-RA	BcDNA:GH02837|DmelCG6290	0	0
1522	32831	Drosophila melanogaster	CG6361	CG6361 gene product from transcript CG6361-RA	DmelCG6361|SP31|c-SP31	0	0
1523	32832	Drosophila melanogaster	psh	persephone	CG6367|DmelCG6367|Psh|SP28|c-SP28	0	0
1524	32833	Drosophila melanogaster	CG15046	CG15046 gene product from transcript CG15046-RA	DmelCG15046	0	0
1525	32834	Drosophila melanogaster	CG15044	CG15044 gene product from transcript CG15044-RA	BcDNA:RE30049|DmelCG15044	0	0
1526	32835	Drosophila melanogaster	CG15043	CG15043 gene product from transcript CG15043-RA	BcDNA:RE41194|DmelCG15043	0	0
1527	32836	Drosophila melanogaster	GalNAc-T2	UDP-N-acetyl-alpha-D-galactosamine:polypeptide N-acetylgalactosaminyltransferase 2	CG6394|DmelCG6394|PGANT7|anon-WO02059370.15|dGalNAc-T2|pgant7	0	0
1528	32837	Drosophila melanogaster	Rad51D	CG6318 gene product from transcript CG6318-RA	CG6318|Dm CG6318|DmelCG6318	0	0
1529	32838	Drosophila melanogaster	Wnt5	Wnt oncogene analog 5	CG6407|DWnt-3|DWnt-3/5|DWnt-5|DWnt3|DWnt3/5|DWnt5|Dm DWnt3/5|Dm-3|DmelCG6407|Dwnt-3|Dwnt-5|Dwnt5|Wnt|Wnt-3|Wnt3|Wnt3/5|anon-WO03040301.228|wnt3|wnt5	0	0
1530	32839	Drosophila melanogaster	Ggt-1	gamma-glutamyl transpeptidase	CG6461|DmelCG6461|GGT-1	0	0
1531	32840	Drosophila melanogaster	CG6470	CG6470 gene product from transcript CG6470-RA	DmelCG6470|anon-WO0140519.137	0	0
1532	32841	Drosophila melanogaster	Aats-his	Histidyl-tRNA synthetase	CG6335|DmelCG6335|HRS|HisRS|l(1)G0165|l(1)G0358	0	0
1533	32842	Drosophila melanogaster	CG15048	CG15048 gene product from transcript CG15048-RB	DmelCG15048	0	0
1534	32843	Drosophila melanogaster	CG6481	CG6481 gene product from transcript CG6481-RA	DmelCG6481	0	0
1535	32844	Drosophila melanogaster	CG15042	CG15042 gene product from transcript CG15042-RA	DmelCG15042	0	0
1536	32845	Drosophila melanogaster	CG15047	CG15047 gene product from transcript CG15047-RA	DmelCG15047	0	0
1537	32846	Drosophila melanogaster	Bx	Beadex	Bd|CG6500|DLMO|Dlmo|DmelCG6500|LMO|Lmo|Ptd|Rho|beadex/dLMO|dLMO|dLmo|dlmo|dttg|fliH|hdp|hdp-a|hld	0	0
1538	32848	Drosophila melanogaster	CG15040	CG15040 gene product from transcript CG15040-RA	DmelCG15040	0	0
1539	32849	Drosophila melanogaster	wgn	wengen	CG6531|DmelCG6531|Wgn|vader	0	0
1540	32850	Drosophila melanogaster	Rip11	Rab11 interacting protein	CG6606|DmelCG6606|dRip11|l(1)G0003|l(1)G0070|l(1)G0092|l(1)G0205|l(1)G0297|l(1)G0434	0	0
1541	32851	Drosophila melanogaster	CG6540	CG6540 gene product from transcript CG6540-RA	DmelCG6540	0	0
1542	32852	Drosophila melanogaster	CG6617	CG6617 gene product from transcript CG6617-RA	DmelCG6617|anon-EST:Posey180	0	0
1543	32853	Drosophila melanogaster	Ing3	CG6632 gene product from transcript CG6632-RA	CG6632|DmelCG6632|dIng3	0	0
1544	32854	Drosophila melanogaster	CG6659	CG6659 gene product from transcript CG6659-RA	DmelCG6659	0	0
1545	32855	Drosophila melanogaster	fu	fused	CG6551|Dm fu|DmelCG6551|FU|Fu|dFu|fu[mel]|l(1)fu	0	0
1546	32856	Drosophila melanogaster	CG6696	CG6696 gene product from transcript CG6696-RA	DmelCG6696	0	0
1547	32857	Drosophila melanogaster	phm	phantom	306a1|CG6578|CYP306A1|Cyp306a1|Cyp306a1-Dm|DmelCG6578|exo	0	0
1548	32858	Drosophila melanogaster	Cyp18a1	Cytochrome P450-18a1	181H6T|18a1|CG6816|CT20826|CYP18|CYP18A1-Dm|Cyp18|Cyt-P450-17C|CytP450|DmelCG6816|ESTS:181H6T|Eig17-1|P-450|P450|cyp18|cyp18a1	0	0
1549	32859	Drosophila melanogaster	Cyp308a1	CG6585 gene product from transcript CG6585-RA	308a1|CG6585|DmelCG6585	0	0
1550	32860	Drosophila melanogaster	CCKLR-17D1	CCK-like receptor at 17D1	CG42301|CG6857|Dm CG6857|DmelCG42301|Dmel_CG6857|anon-WO0170980.61|anon-WO0170980.62	0	0
1551	32861	Drosophila melanogaster	CG6873	CG6873 gene product from transcript CG6873-RA	DmelCG6873|adf	0	0
1552	32862	Drosophila melanogaster	CG12609	CG12609 gene product from transcript CG12609-RA	DmelCG12609	0	0
1553	32864	Drosophila melanogaster	CCKLR-17D3	CCK-like receptor at 17D3	CG32540|CG6861|CG6881|CG6894|DSK-R1|DmelCG32540|anon-WO0131005.21|anon-WO0170980.64|anon-WO0170980.65	0	0
1554	32865	Drosophila melanogaster	CG6891	CG6891 gene product from transcript CG6891-RA	DmelCG6891	0	0
1555	32866	Drosophila melanogaster	CG18259	CG18259 gene product from transcript CG18259-RA	DmelCG18259	0	0
1556	32868	Drosophila melanogaster	CG6900	CG6900 gene product from transcript CG6900-RB	DmelCG6900	0	0
1557	32869	Drosophila melanogaster	CG6961	CG6961 gene product from transcript CG6961-RA	DmelCG6961|cg6961	0	0
1558	32871	Drosophila melanogaster	CG7053	CG7053 gene product from transcript CG7053-RA	DmelCG7053	0	0
1559	32872	Drosophila melanogaster	bnb	bangles and beads	Bnb|CG7088|DmelCG7088|GAP43|Gap43	0	0
1560	32873	Drosophila melanogaster	CG7058	CG7058 gene product from transcript CG7058-RB	DmelCG7058	0	0
1561	32874	Drosophila melanogaster	CG42450	CG42450 gene product from transcript CG42450-RA	CG32543|CG7095|DmelCG42450|Dmel_CG32543|Dmel_CG7095	0	0
1562	32875	Drosophila melanogaster	CG7101	CG7101 gene product from transcript CG7101-RA	DmelCG7101	0	0
1563	32876	Drosophila melanogaster	Pvf1	PDGF- and VEGF-related factor 1	CG7103|DmVEGF-1|DmelCG7103|EP1624|PVF|PVF1|PVFs|Pvf|VEGF|VEGF2-B|Vegf17E|Vegf17e-a|Vegf17e-b|l(1)G0146|pvf1|vegf1	0	0
1564	32877	Drosophila melanogaster	CG34422	CG34422 gene product from transcript CG34422-RA	ARID4B|CG7274|CG7282|DmelCG34422|Dmel_CG7274|Dmel_CG7282	0	0
1565	32878	Drosophila melanogaster	CG7280	CG7280 gene product from transcript CG7280-RA	DmelCG7280	0	0
1566	32880	Drosophila melanogaster	CG7322	CG7322 gene product from transcript CG7322-RA	DmelCG7322	0	0
1567	32881	Drosophila melanogaster	CG7288	CG7288 gene product from transcript CG7288-RA	DmelCG7288	0	0
1568	32882	Drosophila melanogaster	CG7326	CG7326 gene product from transcript CG7326-RA	DmelCG7326	0	0
1569	32885	Drosophila melanogaster	CG7332	CG7332 gene product from transcript CG7332-RA	DmelCG7332	0	0
1570	32886	Drosophila melanogaster	CG7358	CG7358 gene product from transcript CG7358-RA	DmelCG7358	0	0
1571	32887	Drosophila melanogaster	CG7349	CG7349 gene product from transcript CG7349-RA	DmelCG7349	0	0
1572	32888	Drosophila melanogaster	CG7378	CG7378 gene product from transcript CG7378-RB	BcDNA:RH25447|DmelCG7378	0	0
1573	32889	Drosophila melanogaster	CG32541	CG32541 gene product from transcript CG32541-RA	CG12527|CG14188|DmelCG32541|EP(X)1644|LD15404	0	0
1574	32891	Drosophila melanogaster	CG14190	CG14190 gene product from transcript CG14190-RA	DmelCG14190	0	0
1575	32892	Drosophila melanogaster	CG7406	CG7406 gene product from transcript CG7406-RA	DmelCG7406	0	0
1576	32893	Drosophila melanogaster	CG14191	CG14191 gene product from transcript CG14191-RA	BcDNA:RE09269|DmelCG14191	0	0
1577	32894	Drosophila melanogaster	CG7423	CG7423 gene product from transcript CG7423-RA	DmelCG7423	0	0
1578	32895	Drosophila melanogaster	CG15882	CG15882 gene product from transcript CG15882-RA	DmelCG15882	0	0
1579	32896	Drosophila melanogaster	tgy	twiggy	CG7440|DmelCG7440	0	0
1580	32897	Drosophila melanogaster	Obp18a	Odorant-binding protein 18a	18a|BcDNA:RH25665|CG15883|DmelCG15883	0	0
1581	32898	Drosophila melanogaster	RhoGAP18B	CG42274 gene product from transcript CG42274-RC	5-131|CG17015|CG42274|CG7481|CG7502|CG7531|DmelCG42274|Dmel_CG7481|Dmel_CG7502|whir	0	0
1582	32901	Drosophila melanogaster	inx5	CG7537 gene product from transcript CG7537-RB	CG7537|Dm-inx5|DmelCG7537|inx-5	0	0
1583	32902	Drosophila melanogaster	CG7556	CG7556 gene product from transcript CG7556-RA	DmelCG7556	0	0
1584	32903	Drosophila melanogaster	CG7453	CG7453 gene product from transcript CG7453-RA	DmelCG7453	0	0
1585	32905	Drosophila melanogaster	Mec2	CG7635 gene product from transcript CG7635-RA	CG7635|DMec2|DmelCG7635	0	0
1586	32906	Drosophila melanogaster	CG14193	CG14193 gene product from transcript CG14193-RA	DmelCG14193	0	0
1587	32907	Drosophila melanogaster	CG7914	CG7914 gene product from transcript CG7914-RA	DmelCG7914	0	0
1588	32908	Drosophila melanogaster	CG14194	CG14194 gene product from transcript CG14194-RA	DmelCG14194	0	0
1589	32909	Drosophila melanogaster	CG7990	CG7990 gene product from transcript CG7990-RA	DmelCG7990	0	0
1590	32910	Drosophila melanogaster	Ulp1	CG12359 gene product from transcript CG12359-RA	BcDNA:GH02751|CG12359|DmUlp1|DmelCG12359|ulp1	0	0
1591	32911	Drosophila melanogaster	CG14195	CG14195 gene product from transcript CG14195-RA	DmelCG14195	0	0
1592	32912	Drosophila melanogaster	Mur18B	Mucin related 18B	CG7874|DmelCG7874|anon-WO0140519.120	0	0
1593	32913	Drosophila melanogaster	Muc18B	Mucin 18B	CG7876|DmelCG7876	0	0
1594	32914	Drosophila melanogaster	CG7884	CG7884 gene product from transcript CG7884-RA	DmelCG7884	0	0
1595	32915	Drosophila melanogaster	CG14196	CG14196 gene product from transcript CG14196-RA	DmelCG14196	0	0
1596	32916	Drosophila melanogaster	CG7889	CG7889 gene product from transcript CG7889-RA	DmelCG7889	0	0
1597	32917	Drosophila melanogaster	CG7992	CG7992 gene product from transcript CG7992-RA	DmelCG7992	0	0
1598	32918	Drosophila melanogaster	Hs3st-B	Heparan sulfate 3-O sulfotransferase-B	CG7890|DmelCG7890|dHs3st-B	0	0
1599	32919	Drosophila melanogaster	rictor	rapamycin-insensitive companion of Tor	8002|CG8002|DmelCG8002|Rictor|dRic|dRictor	0	0
1600	32920	Drosophila melanogaster	vav	CG7893 gene product from transcript CG7893-RB	BcDNA:GH01128|CG7893|DmelCG7893|DroVav|Vav	0	0
1601	32921	Drosophila melanogaster	CG8010	CG8010 gene product from transcript CG8010-RA	DmelCG8010	0	0
1602	32922	Drosophila melanogaster	CG32536	CG32536 gene product from transcript CG32536-RA	CG8020|DmelCG32536	0	0
1603	32923	Drosophila melanogaster	CG8028	CG8028 gene product from transcript CG8028-RA	DmelCG8028|MCT	0	0
1604	32924	Drosophila melanogaster	CG8034	CG8034 gene product from transcript CG8034-RA	DmelCG8034	0	0
1605	32925	Drosophila melanogaster	CG8051	CG8051 gene product from transcript CG8051-RA	DmelCG8051|EP(X)1550|anon-WO03002137.1	0	0
1606	32926	Drosophila melanogaster	out	outsiders	BcDNA:LD28120|CG8062|DmelCG8062	0	0
1607	32928	Drosophila melanogaster	gfA	giant fibre A	CG32538|CG8082|CG8109|CT24218|Da7|Dalpha7|DmelCG32538|gfa|jpl|nAChR|nAcRalpha-18C|nj507|nj520|nj522|nj54|nj75	0	0
1608	32930	Drosophila melanogaster	kek5	kekkon5	CG12199|CT10486|DmelCG12199|Kek5	0	0
1609	32932	Drosophila melanogaster	CG12200	CG12200 gene product from transcript CG12200-RA	DmelCG12200	0	0
1610	32933	Drosophila melanogaster	CG32533	CG32533 gene product from transcript CG32533-RA	CG12211|CG14198|DmelCG32533|cg12211	0	0
1611	32934	Drosophila melanogaster	Nat1	CG12202 gene product from transcript CG12202-RA	CG12202|DmelCG12202|dNat1|l(1)G0311	0	0
1612	32935	Drosophila melanogaster	pcm	pacman	CG3291|DmelCG3291|Pcm|XRN1|XRN1/pcm|Xrn1|Xrn1p	0	0
1613	32936	Drosophila melanogaster	CG12203	CG12203 gene product from transcript CG12203-RA	DmelCG12203	0	0
1614	32937	Drosophila melanogaster	CG12204	CG12204 gene product from transcript CG12204-RA	DmelCG12204	0	0
1615	32938	Drosophila melanogaster	Pfrx	6-phosphofructo-2-kinase	CG3400|DmelCG3400	0	0
1616	32939	Drosophila melanogaster	CG14200	CG14200 gene product from transcript CG14200-RA	DmelCG14200	0	0
1617	32940	Drosophila melanogaster	l(1)G0156	lethal (1) G0156	CG12233|DmelCG12233|FBgn0031024	0	0
1618	32941	Drosophila melanogaster	CoRest	CG42687 gene product from transcript CG42687-RC	BcDNA:GH01486|BcDNA:LD11215|CG32534|CG32535|CG33525|CG3878|CG42687|CoREST|DmelCG42687|Dmel_CG32534|Dmel_CG33525|dCoREST|i169	0	0
1619	32942	Drosophila melanogaster	CG12231	CG12231 gene product from transcript CG12231-RA	DmelCG12231	0	0
1620	32943	Drosophila melanogaster	CG32532	CG32532 gene product from transcript CG32532-RA	CG14201|CG14202|CG14203|DmelCG32532	0	0
1621	32946	Drosophila melanogaster	Grip84	gamma-tubulin ring protein 84	CG3917|DGrip84|Dgrip84|Dgrips84|DmelCG3917|GCP2|grip84|l(1)[[t]]PG36|l(1)[[t]]PG66	0	0
1622	32947	Drosophila melanogaster	car	carnation	CG12230|Car|Dm-Vps33|DmelCG12230|VPS33a|Vps33|Vps33/carnation|Vps33A|Vps33a|Vps33p|carn|l(1)G0447	0	0
1623	32948	Drosophila melanogaster	Tao-1	CG14217 gene product from transcript CG14217-RF	AAF48973|CG14217|DmelCG14217|MARKK|TAO1|dTao-1|tao-1|tao1	0	0
1624	32949	Drosophila melanogaster	CG14218	CG14218 gene product from transcript CG14218-RC	DmelCG14218|SPH211	0	0
1625	32950	Drosophila melanogaster	CG14204	CG14204 gene product from transcript CG14204-RA	DmelCG14204	0	0
1626	32951	Drosophila melanogaster	CG14219	CG14219 gene product from transcript CG14219-RA	DmelCG14219	0	0
1627	32952	Drosophila melanogaster	CG14205	CG14205 gene product from transcript CG14205-RA	DmelCG14205	0	0
1628	32953	Drosophila melanogaster	RpS10b	Ribosomal protein S10b	CG14206|CT33819|DmelCG14206|GM19176|M(1)18C|M(1)36f|M(1)n|M[[n]]|S10b|i3|i73|l(1)carot13	0	0
1629	32954	Drosophila melanogaster	CG14220	CG14220 gene product from transcript CG14220-RB	DmelCG14220|SDS3|Sds3	0	0
1630	32955	Drosophila melanogaster	CG14207	CG14207 gene product from transcript CG14207-RB	DmelCG14207|HspB8|dHspB8	0	0
1631	32958	Drosophila melanogaster	CG14210	CG14210 gene product from transcript CG14210-RA	BcDNA:RE23450|DmelCG14210	0	0
1632	32961	Drosophila melanogaster	CG14221	CG14221 gene product from transcript CG14221-RB	DmelCG14221	0	0
1633	32962	Drosophila melanogaster	CG14222	CG14222 gene product from transcript CG14222-RA	DmAAF48987|DmelCG14222	0	0
1634	32963	Drosophila melanogaster	MKP-4	MAPK Phosphatase 4	CG14211|DMKP-4|DmelCG14211|Mkp4	0	0
1635	32964	Drosophila melanogaster	CG14212	CG14212 gene product from transcript CG14212-RA	DmelCG14212	0	0
1636	32965	Drosophila melanogaster	e(y)3	enhancer of yellow 3	CG12238|DmelCG12238|SAYP|e(y)[3]|l(1)G0084|l(1)G0266|l(1)G0283|l(1)G0381|l(1)G0409|sayp	0	0
1637	32966	Drosophila melanogaster	Rcd-1	Required for cell differentiation 1 ortholog	CAF40|CG14213|DmelCG14213|Drcd-1	0	0
1638	32967	Drosophila melanogaster	CG12237	CG12237 gene product from transcript CG12237-RA	DmelCG12237	0	0
1639	32968	Drosophila melanogaster	Sec61gamma	CG14214 gene product from transcript CG14214-RA	CG14214|DmelCG14214|Sec61	0	0
1640	32969	Drosophila melanogaster	Arp11	CG12235 gene product from transcript CG12235-RA	ARP11|CG12235|DmelCG12235	0	0
1641	32970	Drosophila melanogaster	Ranbp21	CG12234 gene product from transcript CG12234-RA	CG12234|DmelCG12234|Exp-5|Exp5|RanBP21|dmExp5	0	0
1642	32971	Drosophila melanogaster	CG14215	CG14215 gene product from transcript CG14215-RA	DmelCG14215	0	0
1643	32972	Drosophila melanogaster	CG14223	CG14223 gene product from transcript CG14223-RA	DmelCG14223	0	0
1644	32973	Drosophila melanogaster	CG14216	CG14216 gene product from transcript CG14216-RA	BEST:CK01830|DmelCG14216|Ssu72	0	0
1645	32974	Drosophila melanogaster	Zw	Zwischenferment	CG12529|DmelCG12529|G-6-PD|G-6-pdh|G-6PD|G-6pd|G6-PD|G6-pd|G6PD|G6PDH|G6pd|G6pdh|g6pd|zw	0	0
1646	32975	Drosophila melanogaster	et	eye transformer	CG14225|DmelCG14225|ET	0	0
1647	32976	Drosophila melanogaster	dome	domeless	142932_at|CG14226|CT33841|DOME|DmelCG14226|Dome|anon-18DEb|l(1)G0217|l(1)G0218|l(1)G0264|l(1)G0282|l(1)G0321|l(1)G0367|l(1)G0405|l(1)G0441|l(1)G0468|mom|vsp	0	0
1648	32977	Drosophila melanogaster	Ubqn	Ubiquilin	BEST:LD26923|CG14224|Chap|DSK2|DmelCG14224|Dsk2|anon-18DEa|clone 5.42|dUbqln|ubqn	0	0
1649	32978	Drosophila melanogaster	CG14227	CG14227 gene product from transcript CG14227-RB	DmelCG14227|SPH158	0	0
1650	32979	Drosophila melanogaster	Mer	Merlin	BG01543|CG14228|D-Mer|DmelCG14228|Dmerlin|EMR2|Emr2|mer	0	0
1651	32980	Drosophila melanogaster	CG14229	CG14229 gene product from transcript CG14229-RA	BcDNA:RE31307|DmelCG14229	0	0
1652	32981	Drosophila melanogaster	Cdc42	CG12530 gene product from transcript CG12530-RC	CDC42|CG12530|Cdc42Dm|D-CDC42|D-Cdc42|D-cdc42|DCDC42|DCdc42|Dcdc42|Dm Cdc42|DmCDC42|Dmcdc42|DmelCG12530|cdc42	0	0
1653	32982	Drosophila melanogaster	CG14231	CG14231 gene product from transcript CG14231-RB	DmelCG14231	0	0
1654	32983	Drosophila melanogaster	CG14232	CG14232 gene product from transcript CG14232-RB	DmelCG14232|anon-18DEc	0	0
1655	32984	Drosophila melanogaster	CG14230	CG14230 gene product from transcript CG14230-RA	DmelCG14230|Nol8|anon-18DEe|cg14230|clone 9.42	0	0
1656	32986	Drosophila melanogaster	CG12531	CG12531 gene product from transcript CG12531-RA	DmelCG12531	0	0
1657	32987	Drosophila melanogaster	Bap	Beta Adaptin	AP-2beta|AP-beta1|BAD1|CG12532|DmelCG12532|bap|beta1/2|cg12532	0	0
1658	32988	Drosophila melanogaster	CG14234	CG14234 gene product from transcript CG14234-RA	DmelCG14234	0	0
1659	32989	Drosophila melanogaster	CG14235	CG14235 gene product from transcript CG14235-RA	DmelCG14235	0	0
1660	32990	Drosophila melanogaster	CG32528	CG32528 gene product from transcript CG32528-RA	CG12533|DmelCG32528|parvin	0	0
1661	32991	Drosophila melanogaster	Alr	Augmenter of liver regeneration	CG12534|DmelCG12534|alr	0	0
1662	32992	Drosophila melanogaster	CG12703	CG12703 gene product from transcript CG12703-RA	DmelCG12703|i17	0	0
1663	32993	Drosophila melanogaster	CG12702	CG12702 gene product from transcript CG12702-RA	DmelCG12702	0	0
1664	32994	Drosophila melanogaster	vfl	vielfaltig	CG12701|DmelCG12701|EP1344|l(1)G0225|l(1)G0353|l(1)G0427|zld	0	0
1665	32995	Drosophila melanogaster	skpD	CG12700 gene product from transcript CG12700-RA	BcDNA:AT18217|CG12700|DmelCG12700|Skp|dskpD	0	0
1666	32996	Drosophila melanogaster	skpC	CG11941 gene product from transcript CG11941-RA	CG11941|DmelCG11941|Skp|SkpC|dskpC	0	0
1667	32997	Drosophila melanogaster	skpE	CG11942 gene product from transcript CG11942-RA	CG11942|DmelCG11942|Skp	0	0
1668	32999	Drosophila melanogaster	amn	amnesiac	Amn|CG11937|DmelCG11937|Drm-amn|EP(X)1442|PACAP|PACAP-38|PACAP-like|PACAP38|PACAP38-like|Pacap38|chpd	0	0
1669	33000	Drosophila melanogaster	CG32529	CG32529 gene product from transcript CG32529-RA	CG11936|CG15619|DmelCG32529	0	0
1670	33001	Drosophila melanogaster	CG15618	CG15618 gene product from transcript CG15618-RB	DmelCG15618	0	0
1671	33002	Drosophila melanogaster	CG11943	CG11943 gene product from transcript CG11943-RB	DmelCG11943|Ov4|anon-EST:Posey281|nup205	0	0
1672	33003	Drosophila melanogaster	pico	CG11940 gene product from transcript CG11940-RA	BcDNA:LP01106|CG11940|DmelCG11940|Pico|jog	0	0
1673	33004	Drosophila melanogaster	CG12655	CG12655 gene product from transcript CG12655-RA	DmelCG12655	0	0
1674	33005	Drosophila melanogaster	Nep3	Neprilysin 3	CEC|CG9565|DmeNEP3|DmelCG9565|NEP3|dNEP3	0	0
1675	33006	Drosophila melanogaster	CG17003	CG17003 gene product from transcript CG17003-RA	DmelCG17003	0	0
1676	33007	Drosophila melanogaster	D2R	Dopamine 2-like receptor	CG17004|CG33517|CG9569|DD2R|DmelCG33517|Dop2R|anon-WO0170980.130|anon-WO0170980.131|anon-WO0170980.31|anon-WO0170980.32	0	0
1677	33009	Drosophila melanogaster	CG9570	CG9570 gene product from transcript CG9570-RA	DmelCG9570	0	0
1678	33010	Drosophila melanogaster	fd19B	forkhead domain 19B	CG9571|Dmcg9571|DmelCG9571	0	0
1679	33011	Drosophila melanogaster	CG34331	CG34331 gene product from transcript CG34331-RB	DmelCG34331	0	0
1680	33012	Drosophila melanogaster	CG15322	CG15322 gene product from transcript CG15322-RB	DmelCG15322	0	0
1681	33013	Drosophila melanogaster	CG9572	CG9572 gene product from transcript CG9572-RA	CT17356|DmelCG9572	0	0
1682	33014	Drosophila melanogaster	Rab35	CG9575 gene product from transcript CG9575-RA	CG9575|DRab35|DmRab35|DmelCG9575|dRab35	0	0
1683	33015	Drosophila melanogaster	CG9576	CG9576 gene product from transcript CG9576-RA	DmelCG9576	0	0
1684	33016	Drosophila melanogaster	CG9577	CG9577 gene product from transcript CG9577-RA	DmelCG9577	0	0
1685	33017	Drosophila melanogaster	CG9581	CG9581 gene product from transcript CG9581-RA	DmelCG9581	0	0
1686	33018	Drosophila melanogaster	CG9578	CG9578 gene product from transcript CG9578-RA	DmelCG9578	0	0
1687	33019	Drosophila melanogaster	AnnX	Annexin X	Ann|Annx|CG9579|DmelCG9579|annexin|anxX	0	0
1688	33022	Drosophila melanogaster	obst-A	obstructor-A	CG17052|DmelCG17052|obst	0	0
1689	33023	Drosophila melanogaster	Peritrophin-A	Peritrophin A	CG17058|DmelCG17058|PeriA|obst-D	0	0
1690	33024	Drosophila melanogaster	CG17068	CG17068 gene product from transcript CG17068-RA	DmelCG17068	0	0
1691	33025	Drosophila melanogaster	Rab10	Rab-protein 10	AAF50924|CG17060|DRAB10|DRab10|DmRab10|DmelCG17060|Rab-r10|rab10	0	0
1692	33026	Drosophila melanogaster	CG17065	CG17065 gene product from transcript CG17065-RA	DmelCG17065	0	0
1693	33027	Drosophila melanogaster	inx7	innexin 7	CG2977|CG32731|D-inx-7|Dm-inx7|DmelCG2977|inx-7|prp7	0	0
1694	33028	Drosophila melanogaster	CG1504	CG1504 gene product from transcript CG1504-RB	CT3673|DmelCG1504	0	0
1695	33029	Drosophila melanogaster	CG1631	CG1631 gene product from transcript CG1631-RA	DmelCG1631	0	0
1696	33031	Drosophila melanogaster	CG12679	CG12679 gene product from transcript CG12679-RA	DmelCG12679	0	0
1697	33032	Drosophila melanogaster	CG15460	CG15460 gene product from transcript CG15460-RC	DmelCG15460	0	0
1698	33033	Drosophila melanogaster	l(1)G0004	lethal (1) G0004	CG11738|DmelCG11738	0	0
1699	33034	Drosophila melanogaster	Syx16	Syntaxin 16	CG1467|Dm Syx16|DmSyx16|DmelCG1467|SYX16|Syx|dSyx 16|dSyx16	0	0
1700	33035	Drosophila melanogaster	HERC2	CG11734 gene product from transcript CG11734-RC	CG11734|DmelCG11734	0	0
1701	33036	Drosophila melanogaster	CG15459	CG15459 gene product from transcript CG15459-RA	DmelCG15459	0	0
1702	33037	Drosophila melanogaster	Obp19a	Odorant-binding protein 19a	19a|CG11748|DmelCG11748|OBP19a	0	0
1703	33038	Drosophila melanogaster	Obp19b	Odorant-binding protein 19b	19b|CG1670|DmelCG1670|anon-WO0140519.23	0	0
1704	33039	Drosophila melanogaster	Obp19c	Odorant-binding protein 19c	19c|CG15457|DmelCG15457	0	0
1705	33040	Drosophila melanogaster	Pbprp2	Pheromone-binding protein-related protein 2	19d|BcDNA:HL07789|BcDNA:RH68082|CG1668|DmelCG1668|Obp19d|PB-PRP2|PBP2|PBPRP-2|PBPRP2|pbprp-2|pbprp2	0	0
1706	33043	Drosophila melanogaster	cactin	CG1676 gene product from transcript CG1676-RA	CG1676|DmelCG1676	0	0
1707	33044	Drosophila melanogaster	CG11710	CG11710 gene product from transcript CG11710-RA	DmelCG11710	0	0
1708	33045	Drosophila melanogaster	mal	maroon-like	5|CG1692|DmelCG1692|SRF|bz|ma-l	0	0
1709	33046	Drosophila melanogaster	CG1695	CG1695 gene product from transcript CG1695-RB	DmelCG1695	0	0
1710	33047	Drosophila melanogaster	CG1702	CG1702 gene product from transcript CG1702-RB	DmelCG1702|cg1702	0	0
1711	33048	Drosophila melanogaster	RhoGAP19D	CG1412 gene product from transcript CG1412-RB	1412|CG1412|DmelCG1412	0	0
1712	33049	Drosophila melanogaster	CG1812	CG1812 gene product from transcript CG1812-RA	DmelCG1812	0	0
1713	33051	Drosophila melanogaster	RunxB	CG42267 gene product from transcript CG42267-RA	CG15454|CG15455|CG42267|DmelCG42267|Dmel_CG15454|Dmel_CG15455	0	0
1714	33056	Drosophila melanogaster	Cyp6v1	CG1829 gene product from transcript CG1829-RA	6v1|CG1829|DmelCG1829	0	0
1715	33057	Drosophila melanogaster	CG1835	CG1835 gene product from transcript CG1835-RB	BcDNA:GH25431|DmelCG1835|anon-WO0140519.219	0	0
1716	33058	Drosophila melanogaster	hydra	CG1338 gene product from transcript CG1338-RA	CG1338|DmelCG1338	0	0
1717	33059	Drosophila melanogaster	run	runt	1|2|AA33|CG1849|DmelCG1849|LB5|P235|RUN|Run|Runt|l(1)19Ea|l(1)AA33|l(1)B2/13.1|l(1)LB9|lLB5|leg	0	0
1718	33060	Drosophila melanogaster	CG1324	CG1324 gene product from transcript CG1324-RA	DmelCG1324|anon-WO0140519.192	0	0
1719	33061	Drosophila melanogaster	CG15452	CG15452 gene product from transcript CG15452-RA	DmelCG15452	0	0
1720	33062	Drosophila melanogaster	shakB	shaking B	2|3|6|CG12678|CG1321|CG15451|CG32508|CG34358|DmelCG34358|Dmel_CG12678|Dmel_CG32508|E81|Pas|R-9-29|R9-29|Shak B|Shak-B|ShakB|W3|inx8|l(1)19Eb|l(1)LB21|l(1)R-10-14|l(1)R-10-3|l(1)R-10-7|l(1)R-9-29|l(1)T	0	0
1721	33064	Drosophila melanogaster	CG15450	CG15450 gene product from transcript CG15450-RA	DmelCG15450	0	0
1722	33066	Drosophila melanogaster	CG1314	CG1314 gene product from transcript CG1314-RA	DmelCG1314|anon-WO0140519.251	0	0
1723	33068	Drosophila melanogaster	CG42707	CG42707 gene product from transcript CG42707-RB	CG11233|DmelCG42707|Dmel_CG11233	0	0
1724	33071	Drosophila melanogaster	CG11227	CG11227 gene product from transcript CG11227-RC	DmelCG11227	0	0
1725	33072	Drosophila melanogaster	Npc1b	Niemann-Pick type C-1b	151|4|7|AF2/19|CG12092|DmelCG12092|Dmel_CG11233|NPC1b|Q256|R-9-28|R9-28|dncp1b|l(1)19Ec|l(1)2-3|l(1)R-9-28|l151|l152|lN5|lt2-14a|npc1b	0	0
1726	33073	Drosophila melanogaster	Ser6	Serine protease 6	CG2071|DmelCG2071|SP47	0	0
1727	33074	Drosophila melanogaster	CG1304	CG1304 gene product from transcript CG1304-RA	DmelCG1304|SP46	0	0
1728	33075	Drosophila melanogaster	r-cup	ryder cup	CG10998|DmelCG10998	0	0
1729	33076	Drosophila melanogaster	CG1532	CG1532 gene product from transcript CG1532-RA	DmelCG1532	0	0
1730	33077	Drosophila melanogaster	CG1529	CG1529 gene product from transcript CG1529-RA	DmelCG1529	0	0
1731	33078	Drosophila melanogaster	Ntf-2	Nuclear transport factor-2	BcDNA:GM08921|CG1740|DNTF-2|DmelCG1740|Dntf-2|Dntf2|NTF-2|Ntf2|dmNTF2|l(1)G0086|l(1)G0125|l(1)G0337|l(1)G0428|ntf-2|ntf2	0	0
1732	33079	Drosophila melanogaster	CG15449	CG15449 gene product from transcript CG15449-RA	DmelCG15449	0	0
1733	33081	Drosophila melanogaster	CG1753	CG1753 gene product from transcript CG1753-RA	DmelCG1753	0	0
1734	33082	Drosophila melanogaster	CG1518	CG1518 gene product from transcript CG1518-RA	DmelCG1518	0	0
1735	33083	Drosophila melanogaster	bves	CG32513 gene product from transcript CG32513-RA	BcDNA:SD21670|CG15448|CG1754|CG32513|DmelCG32513	0	0
1736	33085	Drosophila melanogaster	CG32512	CG32512 gene product from transcript CG32512-RA	CG15447|CG1739|DmelCG32512	0	0
1737	33088	Drosophila melanogaster	CG15446	CG15446 gene product from transcript CG15446-RC	DmelCG15446	0	0
1738	33090	Drosophila melanogaster	CG1503	CG1503 gene product from transcript CG1503-RA	DmelCG1503	0	0
1739	33093	Drosophila melanogaster	unc	uncoordinated	3|4|5|CG1501|DmelCG1501|UNC|Unc|W5|l(1)19Ef|l(1)6-3-212|lLV7	0	0
1740	33094	Drosophila melanogaster	CG15445	CG15445 gene product from transcript CG15445-RA	DmelCG15445	0	0
1741	33096	Drosophila melanogaster	CG14579	CG14579 gene product from transcript CG14579-RA	DmelCG14579	0	0
1742	33097	Drosophila melanogaster	CG1724	CG1724 gene product from transcript CG1724-RA	BcDNA:AT13347|DmelCG1724	0	0
1743	33098	Drosophila melanogaster	CG32521	CG32521 gene product from transcript CG32521-RA	CG1726|CG1735|DmelCG32521	0	0
1744	33101	Drosophila melanogaster	CG1722	CG1722 gene product from transcript CG1722-RA	DmelCG1722	0	0
1745	33102	Drosophila melanogaster	CG1494	CG1494 gene product from transcript CG1494-RA	DmelCG1494	0	0
1746	33103	Drosophila melanogaster	CG1718	CG1718 gene product from transcript CG1718-RB	DmelCG1718	0	0
1747	33104	Drosophila melanogaster	CG1801	CG1801 gene product from transcript CG1801-RC	DmelCG1801	0	0
1748	33105	Drosophila melanogaster	Pros45	CG1489 gene product from transcript CG1489-RA	1489|CG1489|DUG|Dm_Rpt6a|DmelCG1489|Dug|PRS8_DROME|Rpt6|Ug|dRpt6|p42C|pros45|sug-1|sug1	0	0
1749	33107	Drosophila melanogaster	Dd	Dullard	BcDNA:LD08201|CG1696|DmelCG1696|anon-WO03040301.167|ddd|l(1)G0269	0	0
1750	33108	Drosophila melanogaster	CG1486	CG1486 gene product from transcript CG1486-RA	DmelCG1486	0	0
1751	33109	Drosophila melanogaster	tty	tweety	CG1693|DmelCG1693|twe	0	0
1752	33110	Drosophila melanogaster	fliI	flightless I	15|BcDNA:LD21753|CG1484|CT3691|DCA3-19|DmelCG1484|EN3|FLI-I|Fli-I|W2|fli|fli I|fli-I|fltI|fltO|l(1)18-80|l(1)19Fd|l(1)ESHS53|l(1)W-2|lDCB2-19|sdby|w-2	0	0
1753	33111	Drosophila melanogaster	dod	dodo	CG17051|DmelCG17051|Pin1	0	0
1754	33112	Drosophila melanogaster	pen	penguin	CG1685|DmelCG1685	0	0
1755	33114	Drosophila melanogaster	Sep1	Septin-1	CG1403|Diff6|DmelCG1403|anon-19Fa|iby|sep1|tu1	0	0
1756	33117	Drosophila melanogaster	slgA	sluggish A	CG1417|DmelCG1417|EE85|PRODH|sl|slg|tu3	0	0
1757	33118	Drosophila melanogaster	Hlc	Helicase	11P1|14|7|A112|CG1666|DmRH10|DmelCG1666|HLC|HM-44|hlc|l(1)11P1|l(1)19Ff|l(1)8-1|l(1)A112|l(1)S-19F6|l11P1|lA112	0	0
1758	33119	Drosophila melanogaster	mst	misato	CG1424|DmelCG1424|LB-20|LB20|l(1)19Fg|l(1)LB14|l(1)LB20|lLB14	0	0
1759	33120	Drosophila melanogaster	lcs	la costa	CG12794|DmelCG12794	0	0
1760	33121	Drosophila melanogaster	CG1678	CG1678 gene product from transcript CG1678-RA	BcDNA:GH04760|DmelCG1678	0	0
1761	33123	Drosophila melanogaster	CG10918	CG10918 gene product from transcript CG10918-RA	DmelCG10918	0	0
1762	33125	Drosophila melanogaster	CG42343	CG42343 gene product from transcript CG42343-RF	BP1062|BcDNA:RE23430|CG12564|CG12565|CG14583|CG34019|CT34319|DmelCG42343|Dmel_CG12564|Dmel_CG12565|Dmel_CG14583|Dmel_CG34019|pp-CT34319|pp-CT34320|pp-CT34321	0	0
1763	33126	Drosophila melanogaster	Ir20a	Ionotropic receptor 20a	CG14584|DmelCG14584|IR20a	0	0
1764	33127	Drosophila melanogaster	Cyp6t1	CG1644 gene product from transcript CG1644-RA	6t1|CG1644|DmelCG1644	0	0
1765	33128	Drosophila melanogaster	CG14621	CG14621 gene product from transcript CG14621-RA	DmelCG14621	0	0
1766	33129	Drosophila melanogaster	CG14615	CG14615 gene product from transcript CG14615-RA	DmelCG14615	0	0
1767	33130	Drosophila melanogaster	tilB	touch insensitive larva B	CG14620|DmelCG14620	0	0
1768	33131	Drosophila melanogaster	CG14614	CG14614 gene product from transcript CG14614-RB	BcDNA:GM08142|DmelCG14614	0	0
1769	33132	Drosophila melanogaster	CG14619	CG14619 gene product from transcript CG14619-RG	DmelCG14619	0	0
1770	33133	Drosophila melanogaster	CG14613	CG14613 gene product from transcript CG14613-RA	ADP/ATP translocase|CT34370|DmelCG14613	0	0
1771	33134	Drosophila melanogaster	CG14618	CG14618 gene product from transcript CG14618-RA	DmelCG14618	0	0
1772	33135	Drosophila melanogaster	CG12576	CG12576 gene product from transcript CG12576-RA	DmelCG12576|anon-WO0140519.40	0	0
1773	33136	Drosophila melanogaster	Cp110	CG14617 gene product from transcript CG14617-RB	CG14617|CG32501|DCP110|DmelCG14617	0	0
1774	33137	Drosophila melanogaster	l(1)G0196	lethal (1) G0196	CG14616|CG32502|DmelCG14616	0	0
1775	33139	Drosophila melanogaster	S6kII	Ribosomal protein S6 kinase II	CG17596|DmelCG17596|RSK|Rsk|S6KII|dRSK|ign|rsk|rsk2	0	0
1776	33140	Drosophila melanogaster	CG17598	CG17598 gene product from transcript CG17598-RA	DmelCG17598|PP2C	0	0
1777	33141	Drosophila melanogaster	CG17600	CG17600 gene product from transcript CG17600-RA	CG17602|DmelCG17600	0	0
1778	33142	Drosophila melanogaster	CG17599	CG17599 gene product from transcript CG17599-RA	DmelCG17599	0	0
1779	33143	Drosophila melanogaster	CG17601	CG17601 gene product from transcript CG17601-RA	DmelCG17601	0	0
1780	33144	Drosophila melanogaster	Cda4	Chitin deacetylase-like 4	BcDNA:RE51076|CG12447|CG13238|CG32499|CG9557|CG9558|DmCDA4|DmelCG32499	0	0
1781	33147	Drosophila melanogaster	CG12446	CG12446 gene product from transcript CG12446-RA	DmelCG12446	0	0
1782	33148	Drosophila melanogaster	fog	folded gastrulation	114|CG9559|CR41108|CR41109|CR41110|DmelCG9559|M67|l(1)114|l(1)16-3-190|l(1)20Ba|l114	0	0
1783	33155	Drosophila melanogaster	CG11023	CG11023 gene product from transcript CG11023-RB	DmelCG11023	0	0
1784	33156	Drosophila melanogaster	l(2)gl	lethal (2) giant larvae	CG2671|D-LGL|DmelCG2671|L(2)GL|L(2)gl|LGL|Lgl|MENE (2L)-B|dlgl|gl|l(2)|l(2) giant larva|l(2)giant larvae|l-gl|l[[2]]gl|lgl|p127|p127l(2)gl	0	0
1785	33157	Drosophila melanogaster	Ir21a	Ionotropic receptor 21a	CG2657|CT8983|DmelCG2657|IR21a	0	0
1786	33158	Drosophila melanogaster	Cda5	Chitin deacetylase-like 5	BcDNA:RH43162|CG2761|CG2776|CG31973|DmCDA5|DmelCG31973	0	0
1787	33161	Drosophila melanogaster	dbr	debra	BcDNA:LD26519|CG11371|Dbr|DmelCG11371|EP0456|EP456	0	0
1788	33162	Drosophila melanogaster	galectin	CG11372 gene product from transcript CG11372-RD	CG11372|DmelCG11372|Dmgal	0	0
1789	33163	Drosophila melanogaster	CG11374	CG11374 gene product from transcript CG11374-RC	DmelCG11374	0	0
1790	33165	Drosophila melanogaster	CG11376	CG11376 gene product from transcript CG11376-RA	Dm zir|DmelCG11376|FBgn 31216|anon-EST:Posey54	0	0
1791	33166	Drosophila melanogaster	CG11377	CG11377 gene product from transcript CG11377-RA	CT31762|DmelCG11377	0	0
1792	33167	Drosophila melanogaster	Nhe1	Na[+]/H[+] hydrogen exchanger 1	CG12178|DmNHE1|DmelCG12178|NHE1|nhe1	0	0
1793	33169	Drosophila melanogaster	CG13694	CG13694 gene product from transcript CG13694-RA	DmelCG13694	0	0
1794	33170	Drosophila melanogaster	CG4822	CG4822 gene product from transcript CG4822-RB	DmelCG4822	0	0
1795	33171	Drosophila melanogaster	CG3164	CG3164 gene product from transcript CG3164-RA	BEST:CK02656|CK02656|DmelCG3164	0	0
1796	33172	Drosophila melanogaster	Gs1	Glutamine synthetase 1	CG2718|DmelCG2718|GS1|GSI|GsI|fs(2)P52|fs(2)throng|gs-m|gsI|l(2)21Bc|mt-gs|thg	0	0
1797	33174	Drosophila melanogaster	CG31974	CG31974 gene product from transcript CG31974-RB	CG18501|DmelCG31974	0	0
1798	33175	Drosophila melanogaster	CG11454	CG11454 gene product from transcript CG11454-RA	DmelCG11454|cg11454	0	0
1799	33176	Drosophila melanogaster	CG42399	CG42399 gene product from transcript CG42399-RB	CG11620|CG4648|DmelCG42399|Dmel_CG11620|Dmel_CG4648	0	0
1800	33178	Drosophila melanogaster	CG3709	CG3709 gene product from transcript CG3709-RA	DmelCG3709|anon-WO0257455.7	0	0
1801	33179	Drosophila melanogaster	CG11455	CG11455 gene product from transcript CG11455-RF	DmelCG11455	0	0
1802	33180	Drosophila melanogaster	CG3436	CG3436 gene product from transcript CG3436-RA	DmelCG3436	0	0
1803	33182	Drosophila melanogaster	mRpL10	mitochondrial ribosomal protein L10	CG11488|DmelCG11488|L10	0	0
1804	33183	Drosophila melanogaster	CG11617	CG11617 gene product from transcript CG11617-RA	DmelCG11617|Mkx	0	0
1805	33184	Drosophila melanogaster	CG11490	CG11490 gene product from transcript CG11490-RA	DmelCG11490	0	0
1806	33185	Drosophila melanogaster	kis	kismet	136/31|2532|5841|BEST:GM02209|CG18326|CG3660|CG3696|DmelCG3696|EK2-4|GM02209|KIS|KIS-L|Kis|Su(Pc)21AB|anon-WO0172774.164|anon-WO0257455.5|kiss|l(2)07812|l(2)k08827|l(2)k11324|l(2)k13631|l(2)k14112|l(2	0	0
1807	33187	Drosophila melanogaster	CG13693	CG13693 gene product from transcript CG13693-RA	DmelCG13693	0	0
1808	33190	Drosophila melanogaster	CG3645	CG3645 gene product from transcript CG3645-RA	DmelCG3645	0	0
1809	33191	Drosophila melanogaster	CG17075	CG17075 gene product from transcript CG17075-RB	DmelCG17075	0	0
1810	33192	Drosophila melanogaster	CG3345	CG3345 gene product from transcript CG3345-RA	DmelCG3345|anon-WO0140519.207	0	0
1811	33193	Drosophila melanogaster	CG11555	CG11555 gene product from transcript CG11555-RA	DmelCG11555|anon-21Ca	0	0
1812	33194	Drosophila melanogaster	mbm	mushroom body miniature	CG11604|DmelCG11604|mus	0	0
1813	33195	Drosophila melanogaster	CG17078	CG17078 gene product from transcript CG17078-RB	DmelCG17078|anon-21Cb	0	0
1814	33196	Drosophila melanogaster	smo	smoothened	CG11561|DmelCG11561|SMO|Smo|dSmo	0	0
1815	33197	Drosophila melanogaster	CG11601	CG11601 gene product from transcript CG11601-RA	DmelCG11601	0	0
1816	33198	Drosophila melanogaster	CG3625	CG3625 gene product from transcript CG3625-RD	DmelCG3625	0	0
1817	33199	Drosophila melanogaster	CG11592	CG11592 gene product from transcript CG11592-RA	BEST:CK02467|CK02467|DmelCG11592	0	0
1818	33200	Drosophila melanogaster	CG11562	CG11562 gene product from transcript CG11562-RA	BcDNA:RE44650|DmelCG11562	0	0
1819	33201	Drosophila melanogaster	U2af38	U2 small nuclear riboprotein auxiliary factor 38	CG3582|DU2AF38|DmelCG3582|U2AF|U2AF38|dU2AF38|dU2AF[38]|l(2)06751	0	0
1820	33202	Drosophila melanogaster	Hop	Hsp70/Hsp90 organizing protein homolog	CG2720|DmelCG2720|EP(2)0418|Sti1|dHop|dSTI1|dhop|dmSTI1|l(2)k00616	0	0
1821	33203	Drosophila melanogaster	Pi3K21B	CG2699 gene product from transcript CG2699-RA	CG2699|DmelCG2699|Dp60|PI(3)K|PI3K|PI3K21B|PI[[3]]K|Pi3Kp60|dP60|dPI3K|droPIK57|p60	0	0
1822	33204	Drosophila melanogaster	Plc21C	Phospholipase C at 21C	CG4574|DmelCG4574|PLC|PLC-21|PLC-21C|PLC21C|PLC21c|PLC[[Beta]]|Plc21|Plcbeta21C|plc-21|plc21|plc21C|plcbeta21c	0	0
1823	33205	Drosophila melanogaster	CG11912	CG11912 gene product from transcript CG11912-RA	DmelCG11912|SP140|anon-WO0140519.112	0	0
1824	33206	Drosophila melanogaster	CG11911	CG11911 gene product from transcript CG11911-RA	DmelCG11911|SP103	0	0
1825	33207	Drosophila melanogaster	Ent1	Equilibrative nucleoside transporter 1	CG11907|DmENT1|DmelCG11907|anon-EST:fe2G2|dENT1	0	0
1826	33208	Drosophila melanogaster	al	aristaless	A1|AL|CG3935|DmelCG3935|L13-4|lambda13-4	0	0
1827	33209	Drosophila melanogaster	CG4213	CG4213 gene product from transcript CG4213-RA	DmelCG4213	0	0
1828	33210	Drosophila melanogaster	RpI135	RNA polymerase I 135kD subunit	CG4033|DmRP135|DmelCG4033|RP135|RpIII135|l(2)k16513	0	0
1829	33211	Drosophila melanogaster	alpha-Adaptin	CG4260 gene product from transcript CG4260-RA	AP-2|AP-2alpha|AP2|Alpha-Adaptin|CG31654|CG4260|D-Ada|D-alphaAda|DmelCG4260|MENE (2L)-A|MENE(2L)-A|ada|alpha|alpha-Ada|alpha-ada|alpha-adaptin|cg4260|dAP-2a|l(2)06694	0	0
1830	33212	Drosophila melanogaster	ebi	CG4063 gene product from transcript CG4063-RA	CG4063|DmelCG4063|Ebi|Tb11|Tbl1|l(2)k16213	0	0
1831	33213	Drosophila melanogaster	CG13690	CG13690 gene product from transcript CG13690-RA	DmelCG13690	0	0
1832	33214	Drosophila melanogaster	RpLP1	Ribosomal protein LP1	CG4087|DmelCG4087|LP1|M(2)21C|M(2)21C1-2|RLA1_DROME|RpA2|RpP2|Rplp1|rp21C|rpA2|rpP2|rpa2	0	0
1833	33215	Drosophila melanogaster	CG11885	CG11885 gene product from transcript CG11885-RA	BcDNA:AT13539|DmelCG11885	0	0
1834	33216	Drosophila melanogaster	CG13692	CG13692 gene product from transcript CG13692-RA	DmelCG13692	0	0
1835	33217	Drosophila melanogaster	BBS8	CG13691 gene product from transcript CG13691-RA	BBS2|CG13691|DmelCG13691	0	0
1836	33218	Drosophila melanogaster	ex	expanded	1270|CG4114|DmelCG4114|Ex|brl|l(2)01270|l(2)ey	0	0
1837	33219	Drosophila melanogaster	crq	croquemort	CD36|CG31655|CG4280|CRQ|Cd36|Cqr|Crq|D-CD36|DmelCG4280|anon-WO0140519.8|cqm|cqr	0	0
1838	33220	Drosophila melanogaster	CG4164	CG4164 gene product from transcript CG4164-RA	DmelCG4164	0	0
1839	33221	Drosophila melanogaster	CG4133	CG4133 gene product from transcript CG4133-RA	DmelCG4133	0	0
1840	33222	Drosophila melanogaster	CG4297	CG4297 gene product from transcript CG4297-RA	DmelCG4297	0	0
1841	33223	Drosophila melanogaster	MED15	Mediator complex subunit 15	Arc105|BcDNA:GH03922|CG4184|DmelCG4184|Med15|Med9/ARC105|dARC105|med15	0	0
1842	33224	Drosophila melanogaster	cbt	cabut	CG4427|Cabot|Cabut|DmelCG4427|EP(2)2237|EP2237|dTIEG	0	0
1843	33225	Drosophila melanogaster	ush	u-shaped	CG2762|DmelCG2762|FOG|Ush|dFOG|l(2)19|u-sh|ushaped	0	0
1844	33226	Drosophila melanogaster	lwr	lesswright	CG3018|DUbc9|DmUbc9|DmelCG3018|Dmubc9|FBgn0010602|Lwr|UBC9|Ubc 9|Ubc-9|Ubc9|dUBC9|dUbc9|dip4|hbl|i105|i56|l(2)01519|l(2)02858|l(2)05486|l(2)05487|semi|ubc9	0	0
1845	33227	Drosophila melanogaster	Spp	Signal peptide protease	CG11840|DmelCG11840|SPP|spp	0	0
1846	33228	Drosophila melanogaster	nAcRbeta-21C	nicotinic acetylcholine receptor beta 21C	CG11822|CT33131|Dbeta3|DmelCG11822|nAChR|nAcR-21Beta	0	0
1847	33229	Drosophila melanogaster	Ets21C	Ets at 21C	CG2914|D-Ets-6|D-Ets6|D-ets-6|DmelCG2914|ETS6|Ets|Ets6|ets21C|ets21c	0	0
1848	33230	Drosophila melanogaster	rempA	reduced mechanoreceptor potential A	CG11838|CHE-11|Che-11|DmelCG11838|IFT140|IFT40|OSEG|OSEG3|Oseg3|REMPA|oseg3|remp	0	0
1849	33231	Drosophila melanogaster	CG2789	CG2789 gene product from transcript CG2789-RA	DmelCG2789|anon-EST:Posey116	0	0
1850	33232	Drosophila melanogaster	CG11835	CG11835 gene product from transcript CG11835-RA	DmelCG11835	0	0
1851	33233	Drosophila melanogaster	CG2794	CG2794 gene product from transcript CG2794-RA	DmelCG2794	0	0
1852	33234	Drosophila melanogaster	Nle	Notchless	CG2863|DmelCG2863|anon-WO0026364|l(2)k13714	0	0
1853	33235	Drosophila melanogaster	CG2807	CG2807 gene product from transcript CG2807-RA	DmelCG2807|anon-21Cd	0	0
1854	33236	Drosophila melanogaster	Ipk2	CG13688 gene product from transcript CG13688-RA	CG13688|DmelCG13688|dmIpk2	0	0
1855	33237	Drosophila melanogaster	cold	coiled	CG2813|DmelCG2813|cg2813|leaky4	0	0
1856	33238	Drosophila melanogaster	Ptth	Prothoracicotropic hormone	CG13687|DmelCG13687|PTTH|ptth	0	0
1857	33239	Drosophila melanogaster	Pph13	PvuII-PstI homology 13	60Mun1|CG2819|DmelCG2819|Mu|PPH13	0	0
1858	33240	Drosophila melanogaster	Gsc	Goosecoid	60Mun1|60Mun2|CG2851|D-Gsc|D-gsc|DmelCG2851|M72|PPH25|Pph25|gsc|l(2)05341	0	0
1859	33241	Drosophila melanogaster	CG13689	CG13689 gene product from transcript CG13689-RA	DmelCG13689	0	0
1860	33242	Drosophila melanogaster	lectin-21Cb	CG13686 gene product from transcript CG13686-RB	AC 004573B|AC004573b|CG13686|DmelCG13686	0	0
1861	33244	Drosophila melanogaster	CG2839	CG2839 gene product from transcript CG2839-RA	DmelCG2839	0	0
1862	33245	Drosophila melanogaster	ds	dachsous	CG17941|CT39575|DmelCG17941|Ds|EP-822|cad2|dachs|l(2)05142	0	0
1863	33247	Drosophila melanogaster	Eaat2	Excitatory amino acid transporter 2	CG3159|DmelCG3159|EAAT|dEAAT2|dEaat2	0	0
1864	33248	Drosophila melanogaster	GABA-B-R3	metabotropic GABA-B receptor subtype 3	CG3022|D-GABA[[B]]R3|D-Gaba3|DmelCG3022|GABA[[B]]-R3|GB3|anon-WO0170980.13|anon-WO0170980.14	0	0
1865	33249	Drosophila melanogaster	CG12506	CG12506 gene product from transcript CG12506-RA	DmelCG12506|cg12506	0	0
1866	33250	Drosophila melanogaster	CG13947	CG13947 gene product from transcript CG13947-RA	DmelCG13947	0	0
1867	33251	Drosophila melanogaster	Gr21a	Gustatory receptor 21a	(GR) 21a|21D.1|CG13948|DmGr21a|DmelCG13948|GR21D.1|GR21D1|GR21a|Gr21D1	0	0
1868	33252	Drosophila melanogaster	CG3544	CG3544 gene product from transcript CG3544-RA	DmelCG3544	0	0
1869	33253	Drosophila melanogaster	Pkg21D	cGMP-dependent protein kinase 21D	CG3324|DG1|Dg1|DmelCG3324|PKG|PKG 21D|PKG-21D|Pkg1|cGMP|dg1	0	0
1870	33254	Drosophila melanogaster	KH1	CG3561 gene product from transcript CG3561-RA	CG3561|DmRH9|DmelCG3561|cg3561	0	0
1871	33255	Drosophila melanogaster	Saf6	SAGA factor-like TAF6	CG3883|DmelCG3883|SAF6|saf6	0	0
1872	33256	Drosophila melanogaster	pex12	peroxin 12	CG3639|DmelCG3639	0	0
1873	33257	Drosophila melanogaster	CG15880	CG15880 gene product from transcript CG15880-RA	DmelCG15880	0	0
1874	33258	Drosophila melanogaster	CG3876	CG3876 gene product from transcript CG3876-RA	DmelCG3876	0	0
1875	33259	Drosophila melanogaster	Clp	Clipper	CG3642|CLP|CPSF30|DmelCG3642|Ssb-c6a|c6a|clp	0	0
1876	33260	Drosophila melanogaster	CG3662	CG3662 gene product from transcript CG3662-RB	DmelCG3662	0	0
1877	33261	Drosophila melanogaster	CG3862	CG3862 gene product from transcript CG3862-RA	DmelCG3862	0	0
1878	33262	Drosophila melanogaster	dock	dreadlocks	CG3727|Dm0447|DmelCG3727|Dock|Nck|dck|doc|l(2)04723	0	0
1879	33263	Drosophila melanogaster	drongo	CG3365 gene product from transcript CG3365-RH	CG3365|DmelCG3365	0	0
1880	33264	Drosophila melanogaster	CG4291	CG4291 gene product from transcript CG4291-RA	DmelCG4291	0	0
1881	33265	Drosophila melanogaster	kraken	CG3943 gene product from transcript CG3943-RA	CG3943|DmelCG3943	0	0
1882	33266	Drosophila melanogaster	CG13949	CG13949 gene product from transcript CG13949-RA	BcDNA:AT06839|DmelCG13949	0	0
1883	33267	Drosophila melanogaster	CG13950	CG13950 gene product from transcript CG13950-RA	DmelCG13950	0	0
1884	33268	Drosophila melanogaster	aru	arouser	CG4276|DmelCG4276	0	0
1885	33269	Drosophila melanogaster	dbe	dribble	CG4258|DBE|DmelCG4258|l(2)k05428|l(2)k06708	0	0
1886	33270	Drosophila melanogaster	PNUTS	CG33526 gene product from transcript CG33526-RD	CG31657|CG33526|CG4124|DmelCG33526|PNUTS-RB|PNUTSDm	0	0
1887	33271	Drosophila melanogaster	ninaA	neither inactivation nor afterpotential A	CG3966|DmelCG3966|NinaA|ninA	0	0
1888	33272	Drosophila melanogaster	CG15824	CG15824 gene product from transcript CG15824-RA	DmelCG15824	0	0
1889	33274	Drosophila melanogaster	Lsp1beta	Larval serum protein 1 beta	CG4178|DmeLSP1b|DmelCG4178|LSP 1|LSP-1|LSP-1 beta|LSP-1beta|LSP1|LSP1beta|Lsp-1b|Lsp-1beta|Lsp1|Lsp1-beta|Lsp1[beta]|Lsp1b	0	0
1890	33275	Drosophila melanogaster	GluRIIC	Glutamate receptor IIC	CG4226|CT13021|DGluR-IIC|DGluRIIC|DGluRIII|DmelCG4226|GluR|GluR3|GluRII-C|GluRIIC/III|GluRIII|GlutRIII|glutamate receptor III	0	0
1891	33276	Drosophila melanogaster	CG4341	CG4341 gene product from transcript CG4341-RA	BcDNA:GH12144|DmelCG4341	0	0
1892	33277	Drosophila melanogaster	IA-2	IA-2 ortholog	CG11344|CG31795|CG4355|DmelCG31795|R-PTPX/1A2|anon-WO0153538.69|ia2	0	0
1893	33278	Drosophila melanogaster	CG4375	CG4375 gene product from transcript CG4375-RA	BcDNA:AT13819|DmelCG4375	0	0
1894	33279	Drosophila melanogaster	CG4415	CG4415 gene product from transcript CG4415-RA	DmelCG4415	0	0
1895	33281	Drosophila melanogaster	S	Star	CG4385|DmelCG4385|E(Raf)2B|EK2-2|ES2-4|EY2-4|Star/asteroid|fltr|l(2)05671|l(2)07056|l(2)21Eb|l(2)c00080|l(2)k09538|l(2)rK134|star	0	0
1896	33282	Drosophila melanogaster	ast	asteroid	CG4426|DmelCG4426|S[r]|Star/asteroid	0	0
1897	33283	Drosophila melanogaster	Atg4	Autophagy-specific gene 4	CG4428|DmelCG4428|atg4	0	0
1898	33284	Drosophila melanogaster	CG4629	CG4629 gene product from transcript CG4629-RA	DmelCG4629|anon-WO0257455.15	0	0
1899	33285	Drosophila melanogaster	mtRNApol	mitochondrial RNA polymerase	CG4644|DmelCG4644|mt RNA pol|mtRNA-pol	0	0
1900	33286	Drosophila melanogaster	CG14339	CG14339 gene product from transcript CG14339-RA	DmelCG14339	0	0
1901	33287	Drosophila melanogaster	CG14340	CG14340 gene product from transcript CG14340-RA	DmelCG14340	0	0
1902	33288	Drosophila melanogaster	Pino	Pinocchio	CG4710|DmelCG4710|anon-WO0118547.131|smi21F	0	0
1903	33289	Drosophila melanogaster	CG4552	CG4552 gene product from transcript CG4552-RA	DmelCG4552	0	0
1904	33290	Drosophila melanogaster	Iris	CG4715 gene product from transcript CG4715-RA	CG4715|CG4715-env|Dm-cF|DmelCG4715	0	0
1905	33291	Drosophila melanogaster	CG4577	CG4577 gene product from transcript CG4577-RA	DmelCG4577	0	0
1906	33292	Drosophila melanogaster	CG4726	CG4726 gene product from transcript CG4726-RA	DmelCG4726	0	0
1907	33293	Drosophila melanogaster	CG4749	CG4749 gene product from transcript CG4749-RA	DmelCG4749|anon-WO0118547.81	0	0
1908	33294	Drosophila melanogaster	Tfb4	CG5041 gene product from transcript CG5041-RA	CG5041|DmelCG5041|TFB4	0	0
1909	33295	Drosophila melanogaster	CG4764	CG4764 gene product from transcript CG4764-RA	DmelCG4764	0	0
1910	33298	Drosophila melanogaster	Tango14	Transport and Golgi organization 14	BcDNA:SD10843|CG4775|DmelCG4775|TANGO14|l(2)k00619	0	0
1911	33299	Drosophila melanogaster	CG5080	CG5080 gene product from transcript CG5080-RB	CT16297|DmelCG5080	0	0
1912	33300	Drosophila melanogaster	CG4785	CG4785 gene product from transcript CG4785-RA	DmelCG4785|Q9VPY0	0	0
1913	33301	Drosophila melanogaster	CG14341	CG14341 gene product from transcript CG14341-RB	DmelCG14341	0	0
1914	33303	Drosophila melanogaster	CG5118	CG5118 gene product from transcript CG5118-RA	DmelCG5118|anon-WO0140519.11	0	0
1915	33304	Drosophila melanogaster	CG4887	CG4887 gene product from transcript CG4887-RA	DmelCG4887|cg4887	0	0
1916	33305	Drosophila melanogaster	CG4896	CG4896 gene product from transcript CG4896-RC	DmelCG4896|cg4896	0	0
1917	33306	Drosophila melanogaster	CG5126	CG5126 gene product from transcript CG5126-RA	DmelCG5126	0	0
1918	33307	Drosophila melanogaster	Tgt	tRNA-guanine transglycosylase	CG4947|DmelCG4947|TGT	0	0
1919	33308	Drosophila melanogaster	CG5001	CG5001 gene product from transcript CG5001-RB	DmelCG5001	0	0
1920	33309	Drosophila melanogaster	CG5139	CG5139 gene product from transcript CG5139-RA	DmelCG5139	0	0
1921	33310	Drosophila melanogaster	CG14342	CG14342 gene product from transcript CG14342-RB	DmelCG14342	0	0
1922	33312	Drosophila melanogaster	CG42329	CG42329 gene product from transcript CG42329-RA	CG14343|CG5156|CT16503|DmelCG42329|Dmel_CG14343|Dmel_CG5156	0	0
1923	33313	Drosophila melanogaster	CG5397	CG5397 gene product from transcript CG5397-RA	CT16527|DmelCG5397	0	0
1924	33314	Drosophila melanogaster	robo3	CG5423 gene product from transcript CG5423-RA	CG14345|CG5423|CT17158|DmelCG5423|ROBO3|Robo 3|Robo-3|Robo3|dRobo-3	0	0
1925	33317	Drosophila melanogaster	a5	antennal protein 5	A5|CG5430|DmelCG5430	0	0
1926	33318	Drosophila melanogaster	CG5440	CG5440 gene product from transcript CG5440-RB	DmelCG5440	0	0
1927	33319	Drosophila melanogaster	Cdlc2	Cytoplasmic dynein light chain 2	CG5450|Cdcl2|Dlc|DmelCG5450|anon-WO0140519.117|dlc	0	0
1928	33320	Drosophila melanogaster	CG5556	CG5556 gene product from transcript CG5556-RA	DmelCG5556	0	0
1929	33321	Drosophila melanogaster	CG5561	CG5561 gene product from transcript CG5561-RA	DmelCG5561	0	0
1930	33323	Drosophila melanogaster	CG5565	CG5565 gene product from transcript CG5565-RA	DmelCG5565	0	0
1931	33324	Drosophila melanogaster	NLaz	Neural Lazarillo	BcDNA:RE67583|CG16933|CG33126|CT33980|DmelCG33126|Nlaz	0	0
1932	33325	Drosophila melanogaster	CG14346	CG14346 gene product from transcript CG14346-RA	DmelCG14346	0	0
1933	33330	Drosophila melanogaster	CG31661	CG31661 gene product from transcript CG31661-RA	CG10872|DmelCG31661	0	0
1934	33331	Drosophila melanogaster	CG18131	CG18131 gene product from transcript CG18131-RF	BcDNA:AT12853|DmelCG18131	0	0
1935	33332	Drosophila melanogaster	CG7420	CG7420 gene product from transcript CG7420-RA	DmelCG7420	0	0
1936	33333	Drosophila melanogaster	CG18132	CG18132 gene product from transcript CG18132-RA	DmelCG18132	0	0
1937	33334	Drosophila melanogaster	halo	CG7428 gene product from transcript CG7428-RA	CG7428|DmelCG7428	0	0
1938	33335	Drosophila melanogaster	Or22a	Odorant receptor 22a	22A.1|22a|AN11|CG12193|DOR22A.1|DOR22a|DOR53|Dmel Or22a|Dmel22a|DmelCG12193|Dor53|OR22a|Or22A.1|Or53|dOr22a|dor53	0	0
1939	33336	Drosophila melanogaster	Or22b	Odorant receptor 22b	22A.2|22b|AN12|CG4231|DOR22A.2|DOR22b|DOR67|DmelCG4231|Dor67|OR22b|Or22A.2|Or67|dOr22b|dor67	0	0
1940	33337	Drosophila melanogaster	CG10869	CG10869 gene product from transcript CG10869-RA	DmelCG10869	0	0
1941	33338	Drosophila melanogaster	CG31935	CG31935 gene product from transcript CG31935-RA	AAF51358|CG10870|CG7373|DmelCG31935	0	0
1942	33339	Drosophila melanogaster	haf	hattifattener	CG14351|CT33985|DmelCG14351|tartan/capricious-like	0	0
1943	33341	Drosophila melanogaster	CG14352	CG14352 gene product from transcript CG14352-RA	DmelCG14352	0	0
1944	33343	Drosophila melanogaster	chinmo	Chronologically inappropriate morphogenesis	CG10871|CG17156|CG17649|CG31666|Chinmo|DmelCG31666|F|l(2)04111	0	0
1945	33346	Drosophila melanogaster	cpb	capping protein beta	CAPB_DROME|CG17158|CP|CP-beta|CPB|CapZ|Cpb|DmelCG17158|J|bnd	0	0
1946	33347	Drosophila melanogaster	CG17660	CG17660 gene product from transcript CG17660-RA	DmelCG17660	0	0
1947	33348	Drosophila melanogaster	mRpL48	mitochondrial ribosomal protein L48	CG17642|DmelCG17642|MRP-L48	0	0
1948	33349	Drosophila melanogaster	frtz	fritz	CG17657|DmelCG17657|anon-WO0118547.105	0	0
1949	33350	Drosophila melanogaster	CG18317	CG18317 gene product from transcript CG18317-RD	DmelCG18317	0	0
1950	33351	Drosophila melanogaster	Eno	Enolase	BEST:LD15491|CG17654|CT32526|DmelCG17654|ENOA|Eno2|T18|anon-WO0153538.76|eno	0	0
1951	33353	Drosophila melanogaster	CG17652	CG17652 gene product from transcript CG17652-RA	DmelCG17652	0	0
1952	33354	Drosophila melanogaster	CG17646	CG17646 gene product from transcript CG17646-RB	ABCG1|BEST:GH05015|CG17647|DmelCG17646	0	0
1953	33356	Drosophila melanogaster	CG17712	CG17712 gene product from transcript CG17712-RA	BcDNA:GH03377|DmelCG17712	0	0
1954	33357	Drosophila melanogaster	CG17648	CG17648 gene product from transcript CG17648-RA	BcDNA:GH02930|DmelCG17648	0	0
1955	33358	Drosophila melanogaster	CG17650	CG17650 gene product from transcript CG17650-RA	DmelCG17650	0	0
1956	33359	Drosophila melanogaster	CG31664	CG31664 gene product from transcript CG31664-RB	CG15622|DmelCG31664	0	0
1957	33360	Drosophila melanogaster	c-cup	calcutta cup	CG15623|DmelCG15623	0	0
1958	33361	Drosophila melanogaster	wry	weary	CG12704|CG15621|CG31665|CT35769|DmelCG31665	0	0
1959	33363	Drosophila melanogaster	CG31663	CG31663 gene product from transcript CG31663-RB	BcDNA:GH27779|CG15359|CG15360|DmelCG31663	0	0
1960	33365	Drosophila melanogaster	CG7295	CG7295 gene product from transcript CG7295-RA	DmelCG7295	0	0
1961	33366	Drosophila melanogaster	CG15358	CG15358 gene product from transcript CG15358-RA	DmelCG15358	0	0
1962	33367	Drosophila melanogaster	CG7337	CG7337 gene product from transcript CG7337-RA	DmelCG7337	0	0
1963	33369	Drosophila melanogaster	Der-1	Derlin-1	CG10908|DmelCG10908	0	0
1964	33370	Drosophila melanogaster	CG15356	CG15356 gene product from transcript CG15356-RA	DmelCG15356|EMSY	0	0
1965	33371	Drosophila melanogaster	CG15362	CG15362 gene product from transcript CG15362-RA	DmelCG15362	0	0
1966	33372	Drosophila melanogaster	CG7289	CG7289 gene product from transcript CG7289-RA	DmelCG7289	0	0
1967	33373	Drosophila melanogaster	Got2	Glutamate oxaloacetate transaminase 2	152801_at|CG4233|DmelCG4233|Got|Got-2|got2	0	0
1968	33374	Drosophila melanogaster	Npc2a	Niemann-Pick type C-2a	BEST:GH08376|BcDNA:GH22047|BcDNA:RH53228|CG7291|CT22505|DmML3|DmelCG7291|NPC2|dnpc2a|npc2a	0	0
1969	33377	Drosophila melanogaster	CG4238	CG4238 gene product from transcript CG4238-RF	DmelCG4238	0	0
1970	33379	Drosophila melanogaster	Su(dx)	Suppressor of deltex	CG4244|DmelCG4244|Su(Dx)|Su(deltex)|anon-WO0073329.1|anon-WO0073329.2|anon-WO0073329.4|su(dx)	0	0
1971	33381	Drosophila melanogaster	Or22c	Odorant receptor 22c	22C.1|22c|CG15377|DOR16|DOR22C.1|DmelCG15377|Or22C.1	0	0
1972	33384	Drosophila melanogaster	CG12674	CG12674 gene product from transcript CG12674-RA	DmelCG12674	0	0
1973	33385	Drosophila melanogaster	CG4259	CG4259 gene product from transcript CG4259-RA	DmelCG4259|SPH173	0	0
1974	33386	Drosophila melanogaster	GlyP	Glycogen phosphorylase	BcDNA:LD24485|CG7254|DGPH|DmelCG7254|GP|Glp1|anon-WO0257455.33|l(2)k07918	0	0
1975	33388	Drosophila melanogaster	CG11723	CG11723 gene product from transcript CG11723-RA	DmelCG11723	0	0
1976	33389	Drosophila melanogaster	CG7261	CG7261 gene product from transcript CG7261-RA	BcDNA:LD22320|DmelCG7261	0	0
1977	33390	Drosophila melanogaster	AIF	Apoptosis inducing factor	CG7263|DmAIF|DmelCG7263	0	0
1978	33391	Drosophila melanogaster	CG15382	CG15382 gene product from transcript CG15382-RA	BcDNA:RE26473|DmelCG15382	0	0
1979	33392	Drosophila melanogaster	aop	anterior open	AOP|Aop|Aop/Yan|CG3166|DROYANET|DROYANETSB|DmelCG3166|SK2-1|YAN|Yan|aop/yan|fus6|pok|yan|yan/pok	0	0
1980	33394	Drosophila melanogaster	CG10874	CG10874 gene product from transcript CG10874-RB	DmelCG10874|FBgn 31395	0	0
1981	33395	Drosophila melanogaster	CG31668	CG31668 gene product from transcript CG31668-RC	CG10879|CG31668-PB|DmelCG31668	0	0
1982	33396	Drosophila melanogaster	CG15385	CG15385 gene product from transcript CG15385-RA	DmelCG15385	0	0
1983	33397	Drosophila melanogaster	Uch	Ubiquitin carboxy-terminal hydrolase	CG4265|DmelCG4265|UBL|UCH|UCH-D|UCH-D19|uch|uch-D	0	0
1984	33398	Drosophila melanogaster	CG10880	CG10880 gene product from transcript CG10880-RA	DmelCG10880	0	0
1985	33399	Drosophila melanogaster	mio	missing oocyte	CG15384|CG7074|DmelCG7074|Mio	0	0
1986	33401	Drosophila melanogaster	CG7082	CG7082 gene product from transcript CG7082-RA	DmelCG7082|cg7082	0	0
1987	33402	Drosophila melanogaster	l(2)s5379	lethal (2) s5379	BEST:LD28579|BcDNA:LD10657|CG7085|DmelCG7085	0	0
1988	33403	Drosophila melanogaster	CG15387	CG15387 gene product from transcript CG15387-RA	DmelCG15387	0	0
1989	33404	Drosophila melanogaster	CG31679	CG31679 gene product from transcript CG31679-RA	CG17006|DmelCG31679	0	0
1990	33405	Drosophila melanogaster	CG4267	CG4267 gene product from transcript CG4267-RA	DmelCG4267	0	0
1991	33406	Drosophila melanogaster	Ser12	Serine protease 12	CG17240|DmelCG17240|SP92	0	0
1992	33407	Drosophila melanogaster	CG17012	CG17012 gene product from transcript CG17012-RA	DmelCG17012|SP163	0	0
1993	33408	Drosophila melanogaster	CG4270	CG4270 gene product from transcript CG4270-RA	BcDNA:AT04879|DmelCG4270	0	0
1994	33409	Drosophila melanogaster	gho	ghost	BcDNA:LP05220|CG10882|DmelCG10882|FBgn0031408|Sec24|Sec24CD|sten	0	0
1995	33410	Drosophila melanogaster	CG4271	CG4271 gene product from transcript CG4271-RA	DmelCG4271|SPH164	0	0
1996	33411	Drosophila melanogaster	CG17237	CG17237 gene product from transcript CG17237-RA	BcDNA:AT15471|DmAAF51272|DmelCG17237	0	0
1997	33412	Drosophila melanogaster	robl22E	CG10838 gene product from transcript CG10838-RA	CG10838|DmelCG10838	0	0
1998	33413	Drosophila melanogaster	CG16995	CG16995 gene product from transcript CG16995-RA	DmelCG16995	0	0
[truncated: 25,570 more rows]

## Sheet: clean_data_HDF&EV
Table S2.3. List of identified proteins in HDF EV including label free quantitation of all samples. This table is a direct output of FragPipe and contains missing values. Venn diagrams are based on this table.
HDF_EV_1 MaxLFQ Intensity	HDF_EV_2 MaxLFQ Intensity	HDF_EV_3 MaxLFQ Intensity	HDF_EV_4 MaxLFQ Intensity	HDF_EV_KO_1 MaxLFQ Intensity	HDF_EV_KO_2 MaxLFQ Intensity	HDF_EV_KO_3 MaxLFQ Intensity	HDF_EV_KO_4 MaxLFQ Intensity	HDF_KO_1 MaxLFQ Intensity	HDF_KO_2 MaxLFQ Intensity	HDF_KO_3 MaxLFQ Intensity	HDF_KO_4 MaxLFQ Intensity	HDF_WT_1 MaxLFQ Intensity	HDF_WT_2 MaxLFQ Intensity	HDF_WT_3 MaxLFQ Intensity	HDF_WT_4 MaxLFQ Intensity	C: Protein Existence	C: GOBP name	C: GOMF name	C: GOCC name	C: KEGG name	C: Organism	N: Protein Probability	N: Combined Total Peptides	N: Combined Spectral Count	N: Combined Unique Spectral Count	N: Combined Total Spectral Count	N: Top Peptide Probability	N: Protein Length	T: Protein	T: Gene	T: Protein ID	T: Description	T: Entry Name	T: Indistinguishable Proteins	T: Gene name
29.0717	29.0055	30.0029	29.819	#NUM!	28.6302	#NUM!	#NUM!	30.0626	29.9319	29.7319	29.6637	29.6676	29.9415	30.1536	30.4561	1:Experimental evidence at protein level	establishment of localization;establishment of protein localization;protein transport;transport	binding;cation binding;enzyme activator activity;enzyme regulator activity;GTPase activator activity;GTPase regulator activity;ion binding;metal ion binding;nucleoside-triphosphatase regulator activity;transition metal ion binding;zinc ion binding	cell part;cytoplasmic part;endosomal part;endosome membrane;intracellular organelle part;intracellular part;membrane;organelle membrane;organelle part;recycling endosome membrane	Endocytosis	Homo sapiens	0.9999	1	113	113	113	0.9989	740	sp|Q15027|ACAP1_HUMAN	ACAP1	Q15027	Arf-GAP with coiled-coil, ANK repeat and PH domain-containing protein 1	ACAP1_HUMAN		ACAP1
#NUM!	#NUM!	#NUM!	#NUM!	#NUM!	#NUM!	#NUM!	#NUM!	#NUM!	#NUM!	#NUM!	#NUM!	26.6761	#NUM!	27.0683	26.7011	2:Experimental evidence at transcript level	biological regulation;calcium ion homeostasis;cation homeostasis;cellular calcium ion homeostasis;cellular cation homeostasis;cellular chemical homeostasis;cellular divalent inorganic cation homeostasis;cellular homeostasis;cellular ion homeostasis;cellular metal ion homeostasis;cellular process;chemical homeostasis;cytosolic calcium ion homeostasis;divalent inorganic cation homeostasis;homeostat…		cell part;cytoplasmic part;endoplasmic reticulum;integral to membrane;intracellular membrane-bounded organelle;intracellular organelle;intracellular part;intrinsic to membrane;membrane part;membrane-bounded organelle;organelle		Homo sapiens	0.926	1	77	77	77	0.998	380	sp|Q6YI46|TMM64_HUMAN	TMEM64	Q6YI46	Transmembrane protein 64	TMM64_HUMAN		TMEM64
#NUM!	#NUM!	#NUM!	#NUM!	#NUM!	#NUM!	#NUM!	#NUM!	#NUM!	#NUM!	#NUM!	26.8267	24.941	25.4176	25.6122	#NUM!	3:Protein inferred from homology	biological regulation;cell surface receptor linked signaling pathway;cellular process;cellular response to stimulus;detection of chemical stimulus;detection of chemical stimulus involved in sensory perception;detection of chemical stimulus involved in sensory perception of smell;detection of stimulus;detection of stimulus involved in sensory perception;G-protein coupled receptor protein signaling…	binding;G-protein coupled receptor activity;molecular transducer activity;odorant binding;olfactory receptor activity;receptor activity;signal transducer activity;signaling receptor activity;transmembrane signaling receptor activity	cell part;integral to membrane;integral to plasma membrane;intrinsic to membrane;intrinsic to plasma membrane;membrane;membrane part;plasma membrane;plasma membrane part	Olfactory transduction	Homo sapiens	0.9165	1	49	49	49	0.9977	309	sp|Q9NZP5|O5AC2_HUMAN	OR5AC2	Q9NZP5	Olfactory receptor 5AC2	O5AC2_HUMAN		OR5AC2
#NUM!	#NUM!	#NUM!	#NUM!	#NUM!	#NUM!	#NUM!	#NUM!	#NUM!	27.5349	#NUM!	27.4944	27.771	27.8558	27.5065	27.3537	1:Experimental evidence at protein level	biological regulation;biosynthetic process;cellular biosynthetic process;cellular macromolecule biosynthetic process;cellular macromolecule metabolic process;cellular metabolic process;cellular process;cellular protein metabolic process;cotranslational protein targeting to membrane;establishment of localization;establishment of localization in cell;establishment of protein localization;establishm…	catalytic activity;hydrolase activity;peptidase activity	cell part;cytoplasmic part;endoplasmic reticulum membrane;endoplasmic reticulum part;integral to endoplasmic reticulum membrane;integral to membrane;integral to organelle membrane;intracellular organelle part;intracellular part;intrinsic to endoplasmic reticulum membrane;intrinsic to membrane;intrinsic to organelle membrane;macromolecular complex;membrane;membrane part;organelle membrane;organell…	Protein export	Homo sapiens	0.9999	1	92	92	92	0.999	169	sp|Q9Y6A9|SPCS1_HUMAN	SPCS1	Q9Y6A9	Signal peptidase complex subunit 1	SPCS1_HUMAN		SPCS1
#NUM!	#NUM!	#NUM!	#NUM!	#NUM!	#NUM!	#NUM!	#NUM!	#NUM!	#NUM!	26.869	26.7474	26.1802	26.4495	26.6989	26.4822	1:Experimental evidence at protein level	catabolic process;cellular catabolic process;cellular macromolecule catabolic process;cellular macromolecule metabolic process;cellular metabolic process;cellular nitrogen compound metabolic process;cellular process;deadenylation-dependent decapping of nuclear-transcribed mRNA;exonucleolytic nuclear-transcribed mRNA catabolic process involved in deadenylation-dependent decay;gene expression;histo…	binding;nucleic acid binding;RNA binding;RNA cap binding	cell part;cytoplasm;cytoplasmic mRNA processing body;cytoplasmic part;cytosol;intracellular membrane-bounded organelle;intracellular non-membrane-bounded organelle;intracellular organelle;intracellular part;macromolecular complex;membrane-bounded organelle;non-membrane-bounded organelle;nucleus;organelle;ribonucleoprotein complex;RNA granule	RNA degradation	Homo sapiens	0.9999	2	104	104	104	0.999	133	sp|O15116|LSM1_HUMAN	LSM1	O15116	U6 snRNA-associated Sm-like protein LSm1	LSM1_HUMAN		LSM1
28.6221	28.717	28.1434	#NUM!	#NUM!	27.6406	#NUM!	#NUM!	#NUM!	#NUM!	#NUM!	#NUM!	#NUM!	#NUM!	#NUM!	#NUM!	1:Experimental evidence at protein level			adherens junction;anchoring junction;cell junction;cell part;cell-substrate adherens junction;cell-substrate junction;focal adhesion;integral to membrane;intrinsic to membrane;membrane;membrane part;plasma membrane		Homo sapiens	0.9997	2	3	3	3	0.9985	239	sp|O75954|TSN9_HUMAN	TSPAN9	O75954	Tetraspanin-9	TSN9_HUMAN		TSPAN9
#NUM!	#NUM!	#NUM!	#NUM!	#NUM!	#NUM!	#NUM!	#NUM!	#NUM!	#NUM!	27.7321	#NUM!	27.8587	#NUM!	27.7486	27.0598	1:Experimental evidence at protein level	ATP biosynthetic process;ATP metabolic process;ATP synthesis coupled proton transport;biosynthetic process;cation transport;cellular biosynthetic process;cellular metabolic process;cellular nitrogen compound biosynthetic process;cellular nitrogen compound metabolic process;cellular process;electron transport chain;energy coupled proton transport, down electrochemical gradient;establishment of loc…	cation transmembrane transporter activity;hydrogen ion transmembrane transporter activity;inorganic cation transmembrane transporter activity;ion transmembrane transporter activity;monovalent inorganic cation transmembrane transporter activity;substrate-specific transmembrane transporter activity;substrate-specific transporter activity;transmembrane transporter activity;transporter activity	cell part;cytoplasmic part;extracellular membrane-bounded organelle;extracellular organelle;extracellular region part;extracellular vesicular exosome;integral to membrane;intracellular organelle part;intracellular part;intrinsic to membrane;macromolecular complex;membrane;membrane part;membrane-bounded organelle;membrane-bounded vesicle;mitochondrial inner membrane;mitochondrial membrane;mitochon…	Alzheimer's disease;Huntington's disease;Oxidative phosphorylation;Parkinson's disease	Homo sapiens	0.9999	2	54	54	54	0.999	226	sp|P00846|ATP6_HUMAN	MT-ATP6	P00846	ATP synthase subunit a	ATP6_HUMAN		MT-ATP6
31.4805	31.523	28.6471	28.6934	30.0487	31.0446	29.4684	31.7495	28.8749	29.2068	28.7002	28.952	#NUM!	#NUM!	#NUM!	#NUM!	1:Experimental evidence at protein level	biological regulation;blood coagulation;coagulation;hemostasis;multicellular organismal process;regulation of biological quality;regulation of body fluid levels	binding;cation binding;heme binding;ion binding;iron ion binding;metal ion binding;oxygen binding;oxygen transporter activity;substrate-specific transporter activity;tetrapyrrole binding;transition metal ion binding;transporter activity	blood microparticle;cell part;cytoplasmic part;cytosol;cytosolic part;extracellular region part;hemoglobin complex;intracellular part;macromolecular complex;protein complex	African trypanosomiasis;Malaria	Homo sapiens	1	2	27	0	27	0.9973	147	sp|P02042|HBD_HUMAN	HBD	P02042	Hemoglobin subunit delta	HBD_HUMAN	sp|P68871|HBB_HUMAN	HBD
29.334	28.9714	#NUM!	27.7393	#NUM!	29.0546	27.9526	29.6309	#NUM!	28.715	28.6954	28.3621	#NUM!	#NUM!	#NUM!	#NUM!	1:Experimental evidence at protein level	aging;amine transport;amino acid transport;biological regulation;carboxylic acid transport;developmental process;establishment of localization;hormone transport;modified amino acid transport;negative regulation of catalytic activity;negative regulation of endopeptidase activity;negative regulation of hydrolase activity;negative regulation of molecular function;negative regulation of peptidase act…	binding;endopeptidase inhibitor activity;endopeptidase regulator activity;enzyme inhibitor activity;enzyme regulator activity;hormone binding;peptidase inhibitor activity;peptidase regulator activity;serine-type endopeptidase inhibitor activity	extracellular membrane-bounded organelle;extracellular organelle;extracellular region;extracellular region part;extracellular space;extracellular vesicular exosome;membrane-bounded organelle;membrane-bounded vesicle;organelle;vesicle		Homo sapiens	0.9991	2	16	16	16	0.9989	415	sp|P05543|THBG_HUMAN	SERPINA7	P05543	Thyroxine-binding globulin	THBG_HUMAN		SERPINA7
31.6316	31.7265	29.8632	29.7106	31.4038	30.8642	31.3731	31.4971	#NUM!	#NUM!	#NUM!	#NUM!	#NUM!	#NUM!	#NUM!	#NUM!	1:Experimental evidence at protein level	acute inflammatory response;acute-phase response;anatomical structure morphogenesis;biological regulation;blood coagulation;blood vessel morphogenesis;cell activation;cellular component organization;cellular component organization at cellular level;cellular component organization or biogenesis;cellular component organization or biogenesis at cellular level;cellular process;circulatory system proc…	binding;endopeptidase inhibitor activity;endopeptidase regulator activity;enzyme binding;enzyme inhibitor activity;enzyme regulator activity;identical protein binding;peptidase inhibitor activity;peptidase regulator activity;protease binding;protein binding;protein dimerization activity;protein homodimerization activity;serine-type endopeptidase inhibitor activity	blood microparticle;cell part;cell surface;cytoplasmic membrane-bounded vesicle lumen;cytoplasmic part;cytoplasmic vesicle part;extracellular membrane-bounded organelle;extracellular organelle;extracellular region;extracellular region part;extracellular space;extracellular vesicular exosome;fibrinogen complex;intracellular organelle part;intracellular part;macromolecular complex;membrane-bounded …	Complement and coagulation cascades	Homo sapiens	0.9999	2	22	22	22	0.999	491	sp|P08697|A2AP_HUMAN	SERPINF2	P08697	Alpha-2-antiplasmin	A2AP_HUMAN		SERPINF2
31.9374	31.991	32.9524	33.8527	29.7596	#NUM!	29.4699	#NUM!	#NUM!	#NUM!	#NUM!	#NUM!	#NUM!	29.0542	#NUM!	#NUM!	1:Experimental evidence at protein level	biological regulation;cell surface receptor linked signaling pathway;cellular process;cellular response to chemical stimulus;cellular response to cytokine stimulus;cellular response to organic substance;cellular response to stimulus;cellular response to type I interferon;cytokine-mediated signaling pathway;defense response;defense response to virus;immune effector process;immune system process;in…	molecular transducer activity;receptor signaling protein activity;signal transducer activity	cell part;integral to membrane;intrinsic to membrane;membrane;membrane part;plasma membrane		Homo sapiens	0.9999	2	21	14	21	0.999	125	sp|P13164|IFM1_HUMAN	IFITM1	P13164	Interferon-induced transmembrane protein 1	IFM1_HUMAN		IFITM1
#NUM!	#NUM!	#NUM!	#NUM!	#NUM!	#NUM!	#NUM!	#NUM!	#NUM!	#NUM!	#NUM!	26.3577	26.6485	27.023	27.3794	27.4169	1:Experimental evidence at protein level	biological regulation;cell cycle phase;cell cycle process;cell division;cell proliferation;cellular process;meiosis I;regulation of biological process;regulation of catalytic activity;regulation of cell cycle;regulation of cellular metabolic process;regulation of cellular process;regulation of cellular protein metabolic process;regulation of cyclin-dependent protein kinase activity;regulation of …	cyclin-dependent protein kinase regulator activity;enzyme regulator activity;kinase regulator activity;protein kinase regulator activity			Homo sapiens	0.9999	2	13	13	13	0.999	79	sp|P33552|CKS2_HUMAN	CKS2	P33552	Cyclin-dependent kinases regulatory subunit 2	CKS2_HUMAN		CKS2
#NUM!	#NUM!	#NUM!	#NUM!	#NUM!	#NUM!	#NUM!	#NUM!	#NUM!	#NUM!	#NUM!	#NUM!	28.4826	28.4283	28.0849	28.8551	1:Experimental evidence at protein level	biological regulation;biosynthetic process;cellular biosynthetic process;cellular macromolecule biosynthetic process;cellular macromolecule metabolic process;cellular metabolic process;cellular process;cellular protein metabolic process;cellular response to chemical stimulus;cellular response to organic substance;cellular response to stimulus;cellular response to stress;cellular response to topol…		cell part;cytoplasmic part;endoplasmic reticulum;endoplasmic reticulum membrane;endoplasmic reticulum part;integral to membrane;intracellular membrane-bounded organelle;intracellular organelle;intracellular organelle part;intracellular part;intrinsic to membrane;membrane;membrane part;membrane-bounded organelle;organelle;organelle membrane;organelle part	Protein processing in endoplasmic reticulum	Homo sapiens	0.9999	2	84	84	84	0.999	286	sp|P43307|SSRA_HUMAN	SSR1	P43307	Translocon-associated protein subunit alpha	SSRA_HUMAN		SSR1
#NUM!	#NUM!	#NUM!	#NUM!	#NUM!	#NUM!	#NUM!	#NUM!	#NUM!	#NUM!	#NUM!	#NUM!	#NUM!	26.8948	26.8115	26.84	1:Experimental evidence at protein level	activation of immune response;activation of innate immune response;biological regulation;cell surface receptor linked signaling pathway;cellular macromolecule metabolic process;cellular metabolic process;cellular process;cellular protein metabolic process;cellular response to stimulus;cellular response to stress;chordate embryonic development;defense response;dephosphorylation;developmental proce…	binding;catalytic activity;enzyme binding;hydrolase activity;hydrolase activity, acting on ester bonds;kinase binding;MAP kinase phosphatase activity;phosphatase activity;phosphoprotein phosphatase activity;phosphoric ester hydrolase activity;protein binding;protein kinase binding;protein tyrosine phosphatase activity;protein tyrosine/serine/threonine phosphatase activity	cell part;cytoplasm;cytoplasmic part;cytosol;extracellular membrane-bounded organelle;extracellular organelle;extracellular region part;extracellular vesicular exosome;immunological synapse;intracellular membrane-bounded organelle;intracellular organelle;intracellular organelle part;intracellular part;membrane part;membrane-bounded organelle;membrane-bounded vesicle;nuclear part;nucleoplasm;nucle…	MAPK signaling pathway	Homo sapiens	0.9998	2	56	56	56	0.999	185	sp|P51452|DUS3_HUMAN	DUSP3	P51452	Dual specificity protein phosphatase 3	DUS3_HUMAN		DUSP3
27.1809	27.1762	#NUM!	#NUM!	#NUM!	#NUM!	#NUM!	#NUM!	26.8552	26.8546	27.2514	27.4052	#NUM!	#NUM!	#NUM!	#NUM!	1:Experimental evidence at protein level	biological regulation;biosynthetic process;cell motility;cellular biosynthetic process;cellular component movement;cellular component organization;cellular component organization or biogenesis;cellular metabolic process;cellular process;establishment of localization;fat-soluble vitamin biosynthetic process;fat-soluble vitamin metabolic process;heterocycle metabolic process;high-density lipoprotei…	binding;lipid binding	extracellular region;extracellular region part;extracellular space	PPAR signaling pathway	Homo sapiens	0.9969	2	10	10	10	0.9989	493	sp|P55058|PLTP_HUMAN	PLTP	P55058	Phospholipid transfer protein	PLTP_HUMAN		PLTP
#NUM!	#NUM!	#NUM!	#NUM!	#NUM!	#NUM!	#NUM!	#NUM!	25.5736	25.0975	25.5579	25.4215	#NUM!	#NUM!	#NUM!	#NUM!	1:Experimental evidence at protein level	apoptosis;apoptosis in response to endoplasmic reticulum stress;biological regulation;calcium ion homeostasis;cation homeostasis;cell death;cellular calcium ion homeostasis;cellular cation homeostasis;cellular chemical homeostasis;cellular divalent inorganic cation homeostasis;cellular homeostasis;cellular ion homeostasis;cellular metal ion homeostasis;cellular process;chemical homeostasis;death;…	binding;endoribonuclease inhibitor activity;enzyme binding;enzyme inhibitor activity;enzyme regulator activity;protein binding;ribonuclease inhibitor activity;ubiquitin protein ligase binding	cell part;cytoplasm;cytoplasmic part;endoplasmic reticulum;endoplasmic reticulum membrane;endoplasmic reticulum part;integral to membrane;integral to plasma membrane;intracellular membrane-bounded organelle;intracellular organelle;intracellular organelle part;intracellular part;intrinsic to membrane;intrinsic to plasma membrane;membrane;membrane part;membrane-bounded organelle;mitochondrial membr…		Homo sapiens	0.997	2	24	24	24	0.999	237	sp|P55061|BI1_HUMAN	TMBIM6	P55061	Bax inhibitor 1	BI1_HUMAN		TMBIM6
#NUM!	#NUM!	#NUM!	#NUM!	#NUM!	#NUM!	#NUM!	#NUM!	#NUM!	#NUM!	#NUM!	#NUM!	26.6935	26.9444	26.9111	26.6367	1:Experimental evidence at protein level			cell part;integral to membrane;intrinsic to membrane;membrane part		Homo sapiens	1	2	76	76	76	0.999	79	sp|P61165|TM258_HUMAN	TMEM258	P61165	Transmembrane protein 258	TM258_HUMAN		TMEM258
28.9636	29.2487	28.3329	28.3982	#NUM!	#NUM!	#NUM!	27.7842	#NUM!	#NUM!	#NUM!	#NUM!	#NUM!	#NUM!	#NUM!	#NUM!	1:Experimental evidence at protein level	biological regulation;establishment of localization;establishment of protein localization;establishment of protein localization in membrane;establishment of protein localization in plasma membrane;macromolecule metabolic process;metabolic process;positive regulation of biological process;positive regulation of cell communication;positive regulation of cellular process;positive regulation of Notch…	binding;enzyme binding;protein binding	cell part;integral to membrane;intrinsic to membrane;membrane;membrane part;plasma membrane		Homo sapiens	0.9998	2	5	5	5	0.999	268	sp|P62079|TSN5_HUMAN	TSPAN5	P62079	Tetraspanin-5	TSN5_HUMAN		TSPAN5
#NUM!	#NUM!	#NUM!	#NUM!	#NUM!	#NUM!	#NUM!	#NUM!	#NUM!	25.1901	25.289	25.3415	#NUM!	#NUM!	#NUM!	#NUM!	1:Experimental evidence at protein level	biological regulation;cellular macromolecule metabolic process;cellular metabolic process;cellular process;cellular protein metabolic process;cellular response to stimulus;intracellular signal transduction;macromolecule metabolic process;metabolic process;multicellular organismal process;negative regulation of biological process;negative regulation of cellular metabolic process;negative regulatio…	molecular transducer activity;receptor signaling protein activity;signal transducer activity	cell part;cytoplasm;intracellular part		Homo sapiens	0.9999	2	43	43	43	0.999	301	sp|Q13371|PHLP_HUMAN	PDCL	Q13371	Phosducin-like protein	PHLP_HUMAN		PDCL
#NUM!	#NUM!	#NUM!	#NUM!	#NUM!	#NUM!	#NUM!	#NUM!	#NUM!	#NUM!	26.2952	26.9806	#NUM!	27.0564	26.5956	26.5599	1:Experimental evidence at protein level	anatomical structure development;brain development;cation transport;cellular metabolic process;cellular process;copper ion transport;developmental process;establishment of localization;generation of precursor metabolites and energy;heart development;ion transport;metabolic process;metal ion transport;organ development;transition metal ion transport;transport	binding;cation binding;copper chaperone activity;copper ion binding;ion binding;metal ion binding;metallochaperone activity;transition metal ion binding	cell part;cytoplasm;cytoplasmic part;intracellular membrane-bounded organelle;intracellular organelle;intracellular organelle part;intracellular part;membrane-bounded organelle;membrane-enclosed lumen;mitochondrial intermembrane space;mitochondrial part;mitochondrion;organelle;organelle envelope lumen;organelle part	Oxidative phosphorylation	Homo sapiens	1	2	88	88	88	0.999	63	sp|Q14061|COX17_HUMAN	COX17	Q14061	Cytochrome c oxidase copper chaperone	COX17_HUMAN		COX17
#NUM!	#NUM!	#NUM!	#NUM!	#NUM!	#NUM!	#NUM!	#NUM!	#NUM!	#NUM!	#NUM!	#NUM!	27.7287	27.3886	27.6081	27.694	1:Experimental evidence at protein level	biological regulation;biosynthetic process;cellular biosynthetic process;cellular component organization;cellular component organization at cellular level;cellular component organization or biogenesis;cellular component organization or biogenesis at cellular level;cellular macromolecule biosynthetic process;cellular macromolecule metabolic process;cellular metabolic process;cellular nitrogen comp…	binding;chromatin binding	cell part;cytoplasm;cytoplasmic part;intracellular membrane-bounded organelle;intracellular organelle;intracellular organelle part;intracellular part;membrane-bounded organelle;nuclear part;nucleoplasm;nucleus;organelle;organelle part;perinuclear region of cytoplasm		Homo sapiens	1	2	20	20	20	0.999	111	sp|Q15004|PAF15_HUMAN	PCLAF	Q15004	PCNA-associated factor	PAF15_HUMAN		KIAA0101
#NUM!	#NUM!	#NUM!	#NUM!	#NUM!	#NUM!	#NUM!	#NUM!	#NUM!	#NUM!	#NUM!	#NUM!	23.9452	23.7397	23.9899	#NUM!	1:Experimental evidence at protein level	antigen processing and presentation;antigen processing and presentation of peptide antigen;antigen processing and presentation of peptide antigen via MHC class I;biological regulation;biosynthetic process;BMP signaling pathway;cation homeostasis;cell communication;cell surface receptor linked signaling pathway;cellular cation homeostasis;cellular chemical homeostasis;cellular component assembly;c…	antigen binding;binding;peptide antigen binding;peptide binding;protein binding;receptor binding	apical part of cell;basal part of cell;cell part;cytoplasmic part;cytoplasmic vesicle;early endosome;endosome;external side of plasma membrane;integral to membrane;integral to plasma membrane;intracellular membrane-bounded organelle;intracellular organelle;intracellular part;intrinsic to membrane;intrinsic to plasma membrane;macromolecular complex;membrane;membrane part;membrane-bounded organelle…		Homo sapiens	0.9999	2	42	42	42	0.999	348	sp|Q30201|HFE_HUMAN	HFE	Q30201	Hereditary hemochromatosis protein	HFE_HUMAN		HFE
29.6026	29.7446	29.1825	29.1066	29.1078	28.2486	29.0007	28.1616	#NUM!	#NUM!	#NUM!	#NUM!	#NUM!	#NUM!	#NUM!	#NUM!	1:Experimental evidence at protein level	biological regulation;cation homeostasis;cellular cation homeostasis;cellular chemical homeostasis;cellular homeostasis;cellular ion homeostasis;cellular iron ion homeostasis;cellular metal ion homeostasis;cellular process;chemical homeostasis;establishment of localization;homeostatic process;ion homeostasis;iron ion homeostasis;metal ion homeostasis;regulation of biological quality;response to c…	binding;catalytic activity;cation binding;ferric-chelate reductase activity;ion binding;metal ion binding;oxidoreductase activity;oxidoreductase activity, oxidizing metal ions;oxidoreductase activity, oxidizing metal ions, NAD or NADP as acceptor	brush border membrane;cell part;cell projection membrane;cell projection part;extracellular membrane-bounded organelle;extracellular organelle;extracellular region part;extracellular vesicular exosome;integral to membrane;intrinsic to membrane;membrane;membrane part;membrane-bounded organelle;membrane-bounded vesicle;organelle;plasma membrane;plasma membrane part;vesicle	Mineral absorption	Homo sapiens	0.9997	2	8	8	8	0.999	286	sp|Q53TN4|CYBR1_HUMAN	CYBRD1	Q53TN4	Plasma membrane ascorbate-dependent reductase CYBRD1	CYBR1_HUMAN		CYBRD1
#NUM!	#NUM!	#NUM!	#NUM!	#NUM!	#NUM!	#NUM!	#NUM!	#NUM!	#NUM!	#NUM!	#NUM!	26.4071	27.1364	26.8316	26.9335	1:Experimental evidence at protein level			cell part;integral to membrane;intrinsic to membrane;membrane part		Homo sapiens	1	2	17	17	17	0.999	314	sp|Q5BJH7|YIF1B_HUMAN	YIF1B	Q5BJH7	Protein YIF1B	YIF1B_HUMAN		YIF1B
#NUM!	#NUM!	#NUM!	#NUM!	#NUM!	#NUM!	#NUM!	#NUM!	25.7888	#NUM!	#NUM!	25.3718	25.6852	25.4026	26.0599	26.1211	1:Experimental evidence at protein level	autophagic vacuole assembly;autophagy;catabolic process;cell communication;cellular catabolic process;cellular component assembly;cellular component assembly at cellular level;cellular component organization;cellular component organization at cellular level;cellular component organization or biogenesis;cellular component organization or biogenesis at cellular level;cellular localization;cellular …	binding;lipid binding;phosphatidylinositol binding;phosphatidylinositol-3,5-bisphosphate binding;phosphatidylinositol-3-phosphate binding;phospholipid binding	cell part;cytoplasmic part;cytosol;extrinsic to membrane;intracellular part;membrane;membrane part;pre-autophagosomal structure membrane		Homo sapiens	0.9999	2	70	70	70	0.999	344	sp|Q5MNZ6|WIPI3_HUMAN	WDR45B	Q5MNZ6	WD repeat domain phosphoinositide-interacting protein 3	WIPI3_HUMAN		WDR45B
28.5008	28.7401	26.7628	#NUM!	28.2084	29.0742	#NUM!	29.9463	#NUM!	#NUM!	#NUM!	#NUM!	#NUM!	#NUM!	#NUM!	#NUM!	1:Experimental evidence at protein level	biological adhesion;biological regulation;carbohydrate metabolic process;catabolic process;cell activation;cell adhesion;cell surface receptor linked signaling pathway;cell-matrix adhesion;cell-substrate adhesion;cellular carbohydrate metabolic process;cellular catabolic process;cellular macromolecule metabolic process;cellular metabolic process;cellular process;cellular protein metabolic process…	binding;calcium ion binding;catalytic activity;cation binding;endopeptidase activity;hydrolase activity;integrin binding;ion binding;metal ion binding;metalloendopeptidase activity;metallopeptidase activity;peptidase activity;peptidase activity, acting on L-amino acid peptides;protein binding;protein complex binding;receptor binding;transition metal ion binding;zinc ion binding	cell part;cell surface;cytoplasmic part;endoplasmic reticulum lumen;endoplasmic reticulum part;extracellular matrix;extracellular region part;extracellular space;intracellular organelle lumen;intracellular organelle part;intracellular part;membrane-enclosed lumen;organelle lumen;organelle part;proteinaceous extracellular matrix		Homo sapiens	0.9998	2	9	9	9	0.9987	1427	sp|Q76LX8|ATS13_HUMAN	ADAMTS13	Q76LX8	A disintegrin and metalloproteinase with thrombospondin motifs 13	ATS13_HUMAN		ADAMTS13
#NUM!	#NUM!	#NUM!	#NUM!	#NUM!	#NUM!	#NUM!	#NUM!	#NUM!	#NUM!	#NUM!	26.301	26.5242	25.9452	26.2004	#NUM!	1:Experimental evidence at protein level	apoptosis;cell death;cellular process;death;programmed cell death		extracellular membrane-bounded organelle;extracellular organelle;extracellular region part;extracellular vesicular exosome;membrane-bounded organelle;membrane-bounded vesicle;organelle;vesicle		Homo sapiens	0.9999	2	30	30	30	0.999	191	sp|Q7Z4R8|CF120_HUMAN	C6orf120	Q7Z4R8	UPF0669 protein C6orf120	CF120_HUMAN		C6orf120
27.8705	27.6189	25.905	25.9434	27.8152	28.2756	#NUM!	27.2946	31.5538	30.7771	30.5119	30.8791	29.0402	29.5188	29.0937	29.5861	2:Experimental evidence at transcript level	response to chemical stimulus;response to organic substance;response to pheromone;response to stimulus	G-protein coupled receptor activity;molecular transducer activity;pheromone receptor activity;receptor activity;signal transducer activity;signaling receptor activity;transmembrane signaling receptor activity	cell part;integral to membrane;intrinsic to membrane;membrane;membrane part;plasma membrane		Homo sapiens	0.9865	2	111	111	111	0.9957	357	sp|Q7Z5H4|VN1R5_HUMAN	VN1R5	Q7Z5H4	Vomeronasal type-1 receptor 5	VN1R5_HUMAN		VN1R5
#NUM!	#NUM!	#NUM!	#NUM!	#NUM!	#NUM!	#NUM!	#NUM!	25.4184	25.3532	25.0473	24.9095	23.7699	#NUM!	24.8257	24.6391	1:Experimental evidence at protein level					Homo sapiens	0.9999	2	65	65	65	0.999	194	sp|Q8IXQ3|CI040_HUMAN	C9orf40	Q8IXQ3	Uncharacterized protein C9orf40	CI040_HUMAN		C9orf40
27.4064	27.6202	26.5389	#NUM!	#NUM!	#NUM!	#NUM!	#NUM!	#NUM!	#NUM!	#NUM!	#NUM!	#NUM!	#NUM!	#NUM!	#NUM!	1:Experimental evidence at protein level			cell part;cytoplasmic part;cytoplasmic vesicle;extracellular membrane-bounded organelle;extracellular organelle;extracellular region part;extracellular vesicular exosome;intracellular organelle;intracellular part;membrane;membrane-bounded organelle;membrane-bounded vesicle;organelle;plasma membrane;vesicle		Homo sapiens	0.9886	2	4	4	4	0.9946	433	sp|Q8N5I2|ARRD1_HUMAN	ARRDC1	Q8N5I2	Arrestin domain-containing protein 1	ARRD1_HUMAN		ARRDC1
29.4518	29.4427	28.9646	29.3312	28.7168	29.6886	#NUM!	28.9588	#NUM!	#NUM!	#NUM!	#NUM!	26.9639	#NUM!	#NUM!	27.0058	1:Experimental evidence at protein level					Homo sapiens	0.9999	2	12	12	12	0.999	63	sp|Q8TAD7|OCC1_HUMAN	OCC1	Q8TAD7	Overexpressed in colon carcinoma 1 protein	OCC1_HUMAN		OCC1
28.7227	28.2288	27.544	27.4489	#NUM!	28.7011	#NUM!	28.0044	#NUM!	#NUM!	#NUM!	#NUM!	#NUM!	#NUM!	#NUM!	#NUM!	1:Experimental evidence at protein level	biological regulation;cell cycle cytokinesis;cell cycle process;cellular process;cytokinesis;cytokinesis after mitosis;cytokinetic cell separation;cytokinetic process;establishment of localization;negative regulation of binding;negative regulation of molecular function;negative regulation of protein binding;regulation of binding;regulation of molecular function;regulation of protein binding;trans…	binding;identical protein binding;lipid binding;phosphatidylinositol binding;phospholipid binding;protein binding;protein dimerization activity;protein domain specific binding;protein homodimerization activity	cell part;cytoplasmic part;endosomal part;endosome membrane;extracellular membrane-bounded organelle;extracellular organelle;extracellular region part;extracellular vesicular exosome;extrinsic to membrane;intracellular membrane-bounded organelle;intracellular organelle;intracellular organelle part;intracellular part;late endosome membrane;membrane;membrane part;membrane-bounded organelle;membrane…		Homo sapiens	0.9999	2	8	8	8	0.999	249	sp|Q8WV92|MITD1_HUMAN	MITD1	Q8WV92	MIT domain-containing protein 1	MITD1_HUMAN		MITD1
29.3779	29.6736	29.5526	28.9073	29.1082	#NUM!	28.9444	28.416	#NUM!	#NUM!	#NUM!	#NUM!	#NUM!	#NUM!	#NUM!	#NUM!	1:Experimental evidence at protein level	activation of MAPK activity;activation of phospholipase C activity;axon ensheathment;biological regulation;bleb assembly;calcium ion homeostasis;cation homeostasis;cell projection assembly;cell projection organization;cell surface receptor linked signaling pathway;cellular calcium ion homeostasis;cellular cation homeostasis;cellular chemical homeostasis;cellular component assembly;cellular compon…	binding;bioactive lipid receptor activity;G-protein coupled receptor activity;lipid binding;lysophosphatidic acid receptor activity;molecular transducer activity;phospholipid binding;receptor activity;signal transducer activity;signaling receptor activity;transmembrane signaling receptor activity	cell part;cell projection;cell projection part;cell surface;cytoplasm;dendritic shaft;dendritic spine;integral to membrane;integral to plasma membrane;intracellular part;intrinsic to membrane;intrinsic to plasma membrane;membrane;membrane part;neuron projection;neuron spine;plasma membrane;plasma membrane part	Gap junction;Neuroactive ligand-receptor interaction	Homo sapiens	0.9963	2	3	3	3	0.9947	364	sp|Q92633|LPAR1_HUMAN	LPAR1	Q92633	Lysophosphatidic acid receptor 1	LPAR1_HUMAN		LPAR1
#NUM!	#NUM!	#NUM!	#NUM!	#NUM!	#NUM!	#NUM!	#NUM!	26.4933	25.7748	#NUM!	#NUM!	25.4182	#NUM!	25.4153	25.8952	1:Experimental evidence at protein level	cellular macromolecule metabolic process;cellular metabolic process;cellular process;cellular protein metabolic process;establishment of localization;establishment of localization in cell;establishment of protein localization;establishment of protein localization in mitochondrion;establishment of protein localization to organelle;intracellular protein transport;intracellular transport;macromolecu…		cell part;cytoplasmic part;intracellular membrane-bounded organelle;intracellular organelle;intracellular organelle part;intracellular part;macromolecular complex;membrane part;membrane-bounded organelle;mitochondrial membrane part;mitochondrial outer membrane translocase complex;mitochondrial part;mitochondrion;organelle;organelle part;protein complex		Homo sapiens	0.9999	2	73	73	73	0.999	74	sp|Q96B49|TOM6_HUMAN	TOMM6	Q96B49	Mitochondrial import receptor subunit TOM6 homolog	TOM6_HUMAN		TOMM6
#NUM!	#NUM!	#NUM!	#NUM!	#NUM!	#NUM!	#NUM!	#NUM!	#NUM!	#NUM!	#NUM!	#NUM!	#NUM!	25.1358	25.1352	24.6042	1:Experimental evidence at protein level	biological regulation;cellular macromolecule metabolic process;cellular metabolic process;cellular process;cellular protein metabolic process;macromolecule metabolic process;macromolecule modification;metabolic process;positive regulation of molecular function;positive regulation of NF-kappaB transcription factor activity;positive regulation of sequence-specific DNA binding transcription factor a…	acid-amino acid ligase activity;binding;catalytic activity;cation binding;ion binding;ligase activity;ligase activity, forming carbon-nitrogen bonds;metal ion binding;NF-kappaB binding;protein binding;small conjugating protein ligase activity;transcription factor binding;transition metal ion binding;ubiquitin-protein ligase activity;zinc ion binding	cell part;cytoplasmic part;cytosol;intracellular membrane-bounded organelle;intracellular organelle;intracellular part;membrane-bounded organelle;nucleus;organelle		Homo sapiens	0.9999	2	23	23	23	0.999	459	sp|Q96BH1|RNF25_HUMAN	RNF25	Q96BH1	E3 ubiquitin-protein ligase RNF25	RNF25_HUMAN		RNF25
#NUM!	#NUM!	#NUM!	#NUM!	#NUM!	#NUM!	#NUM!	#NUM!	25.7204	26.3088	25.5654	25.6687	25.9861	#NUM!	25.7507	26.2901	1:Experimental evidence at protein level	biological regulation;biosynthetic process;cellular biosynthetic process;cellular macromolecule metabolic process;cellular metabolic process;cellular nitrogen compound metabolic process;cellular process;developmental process;gene expression;macromolecule metabolic process;metabolic process;negative regulation of biological process;negative regulation of cell differentiation;negative regulation of…	protein binding transcription factor activity;RNA polymerase II transcription cofactor activity;RNA polymerase II transcription factor binding transcription factor activity;transcription cofactor activity;transcription factor binding transcription factor activity	cell part;cytoplasm;intracellular membrane-bounded organelle;intracellular organelle;intracellular organelle part;intracellular part;macromolecular complex;mediator complex;membrane;membrane-bounded organelle;nuclear part;nucleoplasm;nucleoplasm part;nucleus;organelle;organelle part;protein complex		Homo sapiens	1	2	70	70	70	0.999	788	sp|Q96RN5|MED15_HUMAN	MED15	Q96RN5	Mediator of RNA polymerase II transcription subunit 15	MED15_HUMAN		MED15
29.2926	29.7279	29.2229	28.9228	29.8822	29.7107	29.8853	29.077	#NUM!	#NUM!	#NUM!	#NUM!	#NUM!	26.4303	25.8988	#NUM!	1:Experimental evidence at protein level	aging;apoptosis;biological regulation;biosynthetic process;cell death;cellular biosynthetic process;cellular macromolecule biosynthetic process;cellular macromolecule metabolic process;cellular metabolic process;cellular nitrogen compound metabolic process;cellular process;cellular response to biotic stimulus;cellular response to lipopolysaccharide;cellular response to molecule of bacterial origi…	binding;molecular transducer activity;protein binding;protein domain specific binding;signal transducer activity;WW domain binding	cell part;cytoplasm;cytoplasmic part;Golgi apparatus;intracellular membrane-bounded organelle;intracellular organelle;intracellular organelle part;intracellular part;lysosomal membrane;membrane;membrane-bounded organelle;nuclear part;nucleoplasm;organelle;organelle membrane;organelle part;plasma membrane;vacuolar membrane;vacuolar part		Homo sapiens	0.9977	2	38	38	38	0.9987	161	sp|Q99732|LITAF_HUMAN	LITAF	Q99732	Lipopolysaccharide-induced tumor necrosis factor-alpha factor	LITAF_HUMAN		LITAF
#NUM!	#NUM!	#NUM!	#NUM!	#NUM!	#NUM!	#NUM!	#NUM!	#NUM!	#NUM!	#NUM!	#NUM!	25.0674	#NUM!	25.0132	25.3434	2:Experimental evidence at transcript level	anatomical structure development;anatomical structure morphogenesis;appendage morphogenesis;artery morphogenesis;biological regulation;blood vessel morphogenesis;cartilage development;developmental process;embryonic appendage morphogenesis;embryonic cranial skeleton morphogenesis;embryonic limb morphogenesis;embryonic morphogenesis;embryonic organ morphogenesis;embryonic skeletal system morphogen…	binding;DNA binding;nucleic acid binding;nucleic acid binding transcription factor activity;sequence-specific DNA binding;sequence-specific DNA binding transcription factor activity	cell part;intracellular membrane-bounded organelle;intracellular organelle;intracellular part;membrane-bounded organelle;nucleus;organelle		Homo sapiens	0.9966	2	10	10	10	0.999	253	sp|Q99811|PRRX2_HUMAN	PRRX2	Q99811	Paired mesoderm homeobox protein 2	PRRX2_HUMAN		PRRX2
#NUM!	#NUM!	#NUM!	#NUM!	#NUM!	#NUM!	#NUM!	#NUM!	26.4194	#NUM!	26.5437	26.9233	#NUM!	#NUM!	26.5033	26.5266	1:Experimental evidence at protein level	anatomical structure development;anatomical structure formation involved in morphogenesis;anatomical structure morphogenesis;biological regulation;BMP signaling pathway;camera-type eye development;cell differentiation;cell surface receptor linked signaling pathway;cellular developmental process;cellular process;cellular response to stimulus;developmental process;enzyme linked receptor protein sig…		extracellular membrane-bounded organelle;extracellular organelle;extracellular region part;extracellular space;extracellular vesicular exosome;membrane-bounded organelle;membrane-bounded vesicle;organelle;vesicle		Homo sapiens	0.9999	2	10	10	10	0.9988	223	sp|Q9GZX9|TWSG1_HUMAN	TWSG1	Q9GZX9	Twisted gastrulation protein homolog 1	TWSG1_HUMAN		TWSG1
33.2335	33.4789	29.1955	#NUM!	29.7628	33.5544	#NUM!	#NUM!	#NUM!	29.5628	30.7153	30.314	#NUM!	#NUM!	#NUM!	27.1449	1:Experimental evidence at protein level	biological adhesion;biological regulation;calcium ion homeostasis;calcium ion transport;calcium-dependent cell-cell adhesion;cation homeostasis;cation transport;cell adhesion;cell-cell adhesion;cellular calcium ion homeostasis;cellular cation homeostasis;cellular chemical homeostasis;cellular component maintenance;cellular component organization;cellular component organization or biogenesis;cellu…	binding;calcium ion binding;cation binding;ion binding;metal ion binding	cell part;cell projection;integral to membrane;intracellular part;intrinsic to membrane;membrane;membrane part;microvillus;organelle part;plasma membrane;stereocilium		Homo sapiens	0.9929	2	32	32	32	0.9966	3354	sp|Q9H251|CAD23_HUMAN	CDH23	Q9H251	Cadherin-23	CAD23_HUMAN		CDH23
#NUM!	#NUM!	#NUM!	#NUM!	#NUM!	#NUM!	#NUM!	#NUM!	26.3749	26.2696	25.3786	#NUM!	#NUM!	#NUM!	26.1881	#NUM!	1:Experimental evidence at protein level	biosynthetic process;cellular biosynthetic process;cellular macromolecule metabolic process;cellular metabolic process;cellular process;cellular protein metabolic process;macromolecule metabolic process;macromolecule modification;metabolic process;peptidyl-amino acid modification;peptidyl-diphthamide biosynthetic process from peptidyl-histidine;peptidyl-diphthamide metabolic process;peptidyl-hist…	catalytic activity;diphthine synthase activity;methyltransferase activity;S-adenosylmethionine-dependent methyltransferase activity;transferase activity;transferase activity, transferring one-carbon groups	cell part;cytoplasmic part;cytosol;intracellular part		Homo sapiens	0.9998	2	69	69	69	0.999	285	sp|Q9H2P9|DPH5_HUMAN	DPH5	Q9H2P9	Diphthine methyl ester synthase	DPH5_HUMAN		DPH5
29.0328	29.199	29.1714	29.0457	30.57	#NUM!	30.4733	29.4134	#NUM!	#NUM!	#NUM!	#NUM!	#NUM!	#NUM!	#NUM!	#NUM!	1:Experimental evidence at protein level	biological regulation;positive regulation of biological process;positive regulation of cell communication;positive regulation of cell development;positive regulation of cell differentiation;positive regulation of cell migration;positive regulation of cell morphogenesis involved in differentiation;positive regulation of cell motility;positive regulation of cellular component movement;positive regu…	binding;identical protein binding;protein binding;protein dimerization activity;protein homodimerization activity	cell part;cytoplasmic part;extracellular membrane-bounded organelle;extracellular organelle;extracellular region part;extracellular vesicular exosome;Golgi apparatus part;Golgi membrane;intracellular organelle part;intracellular part;membrane;membrane-bounded organelle;membrane-bounded vesicle;organelle;organelle membrane;organelle part;vesicle		Homo sapiens	0.9999	2	13	13	13	0.999	154	sp|Q9H4G4|GAPR1_HUMAN	GLIPR2	Q9H4G4	Golgi-associated plant pathogenesis-related protein 1	GAPR1_HUMAN		GLIPR2
#NUM!	#NUM!	#NUM!	#NUM!	#NUM!	#NUM!	#NUM!	#NUM!	#NUM!	#NUM!	#NUM!	#NUM!	25.8776	26.1002	26.2308	26.1135	1:Experimental evidence at protein level	cellular component assembly;cellular component organization;cellular component organization or biogenesis;macromolecular complex assembly;macromolecular complex subunit organization;metabolic process;protein complex assembly;protein complex subunit organization;protein homooligomerization;protein homotetramerization;protein oligomerization;protein tetramerization	acyl-CoA hydrolase activity;catalytic activity;CoA hydrolase activity;hydrolase activity;hydrolase activity, acting on ester bonds;thiolester hydrolase activity	cell part;cytoplasmic part;cytoskeletal part;cytosol;extracellular membrane-bounded organelle;extracellular organelle;extracellular region part;extracellular vesicular exosome;intracellular membrane-bounded organelle;intracellular non-membrane-bounded organelle;intracellular organelle;intracellular organelle part;intracellular part;membrane-bounded organelle;membrane-bounded vesicle;mitochondrion…		Homo sapiens	0.9999	2	103	103	103	0.999	140	sp|Q9NPJ3|ACO13_HUMAN	ACOT13	Q9NPJ3	Acyl-coenzyme A thioesterase 13	ACO13_HUMAN		ACOT13
#NUM!	#NUM!	#NUM!	#NUM!	#NUM!	#NUM!	#NUM!	#NUM!	#NUM!	#NUM!	#NUM!	25.9297	26.5898	#NUM!	26.2138	26.4154	1:Experimental evidence at protein level	adherens junction organization;anatomical structure morphogenesis;biological adhesion;cell adhesion;cell junction assembly;cell junction organization;cell-cell adhesion;cell-cell junction organization;cellular component assembly;cellular component assembly at cellular level;cellular component organization;cellular component organization at cellular level;cellular component organization or biogene…	binding;cell adhesion molecule binding;identical protein binding;protein binding;protein dimerization activity;protein homodimerization activity	adherens junction;anchoring junction;apical junction complex;cell junction;cell part;cell-cell adherens junction;cell-cell junction;integral to membrane;intrinsic to membrane;membrane;membrane part;plasma membrane;postsynaptic membrane;synapse part;synaptic membrane	Adherens junction;Cell adhesion molecules (CAMs)	Homo sapiens	0.9996	2	9	9	9	0.999	549	sp|Q9NQS3|NECT3_HUMAN	NECTIN3	Q9NQS3	Nectin-3	NECT3_HUMAN		PVRL3
29.0469	29.0638	#NUM!	#NUM!	#NUM!	#NUM!	#NUM!	#NUM!	26.0877	26.3617	26.794	26.8387	#NUM!	#NUM!	27.017	25.1516	1:Experimental evidence at protein level	amine transport;amino acid transport;biological regulation;biosynthetic process;carboxylic acid transport;cellular biosynthetic process;cellular lipid metabolic process;cellular metabolic process;cellular process;establishment of localization;glycerolipid metabolic process;glycerophospholipid metabolic process;L-amino acid transport;lipid biosynthetic process;lipid metabolic process;L-serine tran…	active transmembrane transporter activity;amine transmembrane transporter activity;amino acid transmembrane transporter activity;carboxylic acid transmembrane transporter activity;L-amino acid transmembrane transporter activity;L-serine transmembrane transporter activity;neutral amino acid transmembrane transporter activity;organic acid transmembrane transporter activity;serine transmembrane tran…	cell part;cytoplasmic part;endoplasmic reticulum membrane;endoplasmic reticulum part;extracellular membrane-bounded organelle;extracellular organelle;extracellular region part;extracellular vesicular exosome;integral to membrane;intracellular organelle part;intracellular part;intrinsic to membrane;membrane;membrane part;membrane-bounded organelle;membrane-bounded vesicle;organelle;organelle membr…		Homo sapiens	1	2	65	65	65	0.999	453	sp|Q9NRX5|SERC1_HUMAN	SERINC1	Q9NRX5	Serine incorporator 1	SERC1_HUMAN		SERINC1
#NUM!	#NUM!	#NUM!	#NUM!	#NUM!	#NUM!	#NUM!	#NUM!	#NUM!	#NUM!	#NUM!	#NUM!	26.5772	26.3506	26.431	26.529	1:Experimental evidence at protein level	biological regulation;biosynthetic process;cellular biosynthetic process;cellular macromolecule biosynthetic process;cellular macromolecule metabolic process;cellular metabolic process;cellular nitrogen compound metabolic process;cellular process;macromolecule biosynthetic process;macromolecule metabolic process;metabolic process;nitrogen compound metabolic process;nucleic acid metabolic process;…		cell part;cytoplasm;intracellular membrane-bounded organelle;intracellular organelle;intracellular part;membrane-bounded organelle;nucleus;organelle		Homo sapiens	0.9999	2	61	61	61	0.999	183	sp|Q9NX08|COMD8_HUMAN	COMMD8	Q9NX08	COMM domain-containing protein 8	COMD8_HUMAN		COMMD8
#NUM!	#NUM!	#NUM!	#NUM!	#NUM!	#NUM!	#NUM!	#NUM!	#NUM!	#NUM!	#NUM!	#NUM!	25.5174	26.1243	26.3081	26.3909	1:Experimental evidence at protein level	cellular macromolecule metabolic process;cellular metabolic process;cellular process;cellular protein metabolic process;macromolecule metabolic process;macromolecule modification;metabolic process;primary metabolic process;protein autoubiquitination;protein metabolic process;protein modification by small protein conjugation;protein modification by small protein conjugation or removal;protein modi…	acid-amino acid ligase activity;binding;catalytic activity;cation binding;ion binding;ligase activity;ligase activity, forming carbon-nitrogen bonds;metal ion binding;small conjugating protein ligase activity;transition metal ion binding;ubiquitin-protein ligase activity;zinc ion binding			Homo sapiens	1	2	18	18	18	0.999	153	sp|Q9P0P0|RN181_HUMAN	RNF181	Q9P0P0	E3 ubiquitin-protein ligase RNF181	RN181_HUMAN		RNF181
#NUM!	#NUM!	#NUM!	#NUM!	28.7152	28.3969	28.7794	28.5324	#NUM!	#NUM!	#NUM!	#NUM!	#NUM!	#NUM!	#NUM!	#NUM!	1:Experimental evidence at protein level	anatomical structure development;anatomical structure formation involved in morphogenesis;biological regulation;cell surface receptor linked signaling pathway;cellular process;cellular response to stimulus;developmental process;heart trabecula formation;integrin-mediated signaling pathway;kidney development;multicellular organismal process;multicellular organismal reproductive process;negative re…	binding;carbohydrate binding;catalytic activity;cation binding;endopeptidase activity;glycosaminoglycan binding;heparin binding;hydrolase activity;ion binding;metal ion binding;metalloendopeptidase activity;metallopeptidase activity;pattern binding;peptidase activity;peptidase activity, acting on L-amino acid peptides;polysaccharide binding;transition metal ion binding;zinc ion binding	basement membrane;cell part;cytoplasm;cytoplasmic part;cytoplasmic vesicle;extracellular matrix part;extracellular region part;intracellular organelle;intracellular part;organelle;vesicle		Homo sapiens	0.9975	2	2	2	2	0.9988	967	sp|Q9UHI8|ATS1_HUMAN	ADAMTS1	Q9UHI8	A disintegrin and metalloproteinase with thrombospondin motifs 1	ATS1_HUMAN		ADAMTS1
#NUM!	27.9304	#NUM!	#NUM!	#NUM!	#NUM!	#NUM!	#NUM!	27.1081	27.5711	27.6587	27.5859	#NUM!	#NUM!	#NUM!	#NUM!	1:Experimental evidence at protein level	amine transport;amino acid transport;anatomical structure development;biological adhesion;biological regulation;blood coagulation;brain development;carboxylic acid transport;cell adhesion;cell differentiation;cell migration;cell motility;cell-cell adhesion;cellular component movement;cellular developmental process;cellular process;coagulation;developmental process;establishment of localization;he…	acidic amino acid transmembrane transporter activity;active transmembrane transporter activity;amine transmembrane transporter activity;amino acid transmembrane transporter activity;antiporter activity;carboxylic acid transmembrane transporter activity;cystine:glutamate antiporter activity;L-amino acid transmembrane transporter activity;L-cystine transmembrane transporter activity;L-glutamate tra…	cell part;cell surface;cytoplasmic part;cytoskeleton;endoplasmic reticulum;integral to membrane;integral to plasma membrane;intracellular membrane-bounded organelle;intracellular non-membrane-bounded organelle;intracellular organelle;intracellular part;intrinsic to membrane;intrinsic to plasma membrane;membrane;membrane part;membrane-bounded organelle;non-membrane-bounded organelle;organelle;plas…		Homo sapiens	0.9985	2	32	32	32	0.999	501	sp|Q9UPY5|XCT_HUMAN	SLC7A11	Q9UPY5	Cystine/glutamate transporter	XCT_HUMAN		SLC7A11
#NUM!	#NUM!	#NUM!	#NUM!	#NUM!	#NUM!	#NUM!	#NUM!	#NUM!	25.572	25.7544	25.8748	25.9302	25.9057	25.9205	#NUM!	1:Experimental evidence at protein level			cell part;integral to membrane;intrinsic to membrane;membrane part		Homo sapiens	1	3	59	59	59	0.999	444	sp|O14524|NEMP1_HUMAN	NEMP1	O14524	Nuclear envelope integral membrane protein 1	NEMP1_HUMAN		TMEM194A
#NUM!	#NUM!	#NUM!	#NUM!	#NUM!	#NUM!	#NUM!	#NUM!	#NUM!	26.1992	#NUM!	26.4536	26.4975	26.783	27.0219	26.4864	1:Experimental evidence at protein level	acylglycerol metabolic process;biosynthetic process;CDP-diacylglycerol metabolic process;cellular biosynthetic process;cellular lipid metabolic process;cellular metabolic process;cellular process;diacylglycerol metabolic process;glycerol ether metabolic process;glycerolipid biosynthetic process;glycerolipid metabolic process;glycerophospholipid biosynthetic process;glycerophospholipid metabolic p…	alcohol binding;binding;carbohydrate binding;catalytic activity;cation binding;CDP-alcohol phosphatidyltransferase activity;CDP-diacylglycerol-inositol 3-phosphatidyltransferase activity;diacylglycerol binding;ion binding;lipid binding;manganese ion binding;metal ion binding;phosphotransferase activity, for other substituted phosphate groups;transferase activity;transferase activity, transferring…	cell part;cytoplasmic part;endoplasmic reticulum membrane;endoplasmic reticulum part;Golgi apparatus;Golgi apparatus part;Golgi membrane;integral to membrane;intracellular membrane-bounded organelle;intracellular organelle;intracellular organelle part;intracellular part;intrinsic to membrane;membrane;membrane part;membrane-bounded organelle;organelle;organelle membrane;organelle part;plasma membr…	Glycerophospholipid metabolism;Inositol phosphate metabolism;Phosphatidylinositol signaling system	Homo sapiens	1	3	39	39	39	0.999	213	sp|O14735|CDIPT_HUMAN	CDIPT	O14735	CDP-diacylglycerol--inositol 3-phosphatidyltransferase	CDIPT_HUMAN		CDIPT
#NUM!	#NUM!	#NUM!	#NUM!	#NUM!	#NUM!	#NUM!	#NUM!	#NUM!	#NUM!	#NUM!	#NUM!	25.4486	25.9214	#NUM!	25.7278	1:Experimental evidence at protein level	anatomical structure development;biological regulation;biosynthetic process;cellular biosynthetic process;cellular macromolecule biosynthetic process;cellular macromolecule metabolic process;cellular metabolic process;cellular nitrogen compound metabolic process;cellular process;developmental process;eye development;macromolecule biosynthetic process;macromolecule metabolic process;metabolic proc…	binding;core promoter proximal region DNA binding;core promoter proximal region sequence-specific DNA binding;DNA binding;nucleic acid binding;nucleic acid binding transcription factor activity;protein binding;protein binding transcription factor activity;regulatory region DNA binding;regulatory region nucleic acid binding;RNA polymerase II core promoter proximal region sequence-specific DNA bind…	cell part;intracellular membrane-bounded organelle;intracellular organelle;intracellular part;membrane-bounded organelle;nucleus;organelle		Homo sapiens	1	3	13	1	13	0.999	477	sp|O14770|MEIS2_HUMAN	MEIS2	O14770	Homeobox protein Meis2	MEIS2_HUMAN		MEIS2
29.8609	29.8999	28.565	28.4969	#NUM!	30.2499	#NUM!	#NUM!	#NUM!	#NUM!	#NUM!	#NUM!	#NUM!	#NUM!	#NUM!	#NUM!	1:Experimental evidence at protein level	cellular component assembly;cellular component organization;cellular component organization or biogenesis;macromolecular complex assembly;macromolecular complex subunit organization;protein complex assembly;protein complex subunit organization	antigen binding;binding;integrin binding;protein binding;protein complex binding;receptor binding	adherens junction;anchoring junction;cell junction;cell part;cell-substrate adherens junction;cell-substrate junction;focal adhesion;integral to membrane;intrinsic to membrane;membrane;membrane part;organelle;plasma membrane;vesicle		Homo sapiens	0.9995	3	7	7	7	0.9956	238	sp|O14817|TSN4_HUMAN	TSPAN4	O14817	Tetraspanin-4	TSN4_HUMAN		TSPAN4
#NUM!	#NUM!	#NUM!	27.8063	#NUM!	#NUM!	#NUM!	#NUM!	25.639	25.5819	#NUM!	#NUM!	27.1218	27.2504	26.9505	27.0746	1:Experimental evidence at protein level	biological regulation;biosynthetic process;catabolic process;cell surface receptor linked signaling pathway;cellular biosynthetic process;cellular catabolic process;cellular macromolecule biosynthetic process;cellular macromolecule catabolic process;cellular macromolecule metabolic process;cellular metabolic process;cellular nitrogen compound metabolic process;cellular process;cellular protein me…	acid-amino acid ligase activity;catalytic activity;ISG15 ligase activity;ligase activity;ligase activity, forming carbon-nitrogen bonds;small conjugating protein ligase activity;ubiquitin-protein ligase activity	cell part;cytoplasmic part;cytosol;intracellular organelle part;intracellular part;nuclear part;nucleoplasm;organelle part	Parkinson's disease;Ubiquitin mediated proteolysis	Homo sapiens	1	3	75	75	75	0.999	153	sp|O14933|UB2L6_HUMAN	UBE2L6	O14933	Ubiquitin/ISG15-conjugating enzyme E2 L6	UB2L6_HUMAN		UBE2L6
#NUM!	#NUM!	#NUM!	#NUM!	#NUM!	#NUM!	#NUM!	#NUM!	#NUM!	#NUM!	#NUM!	#NUM!	25.5177	25.9326	#NUM!	26.5898	1:Experimental evidence at protein level	biological regulation;biosynthetic process;cell cycle;cell cycle checkpoint;cell cycle phase;cell cycle process;cell division;cellular biosynthetic process;cellular component assembly;cellular component assembly at cellular level;cellular component organization;cellular component organization at cellular level;cellular component organization or biogenesis;cellular component organization or biogen…	acid-amino acid ligase activity;binding;caspase inhibitor activity;caspase regulator activity;catalytic activity;cation binding;chaperone binding;cobalt ion binding;cofactor binding;cysteine-type endopeptidase inhibitor activity;cytoskeletal protein binding;endopeptidase inhibitor activity;endopeptidase regulator activity;enzyme binding;enzyme inhibitor activity;enzyme regulator activity;GTPase b…	cell part;centriole;chromosomal part;chromosome;chromosome passenger complex;chromosome, centromeric region;condensed chromosome kinetochore;cytoplasm;cytoplasmic microtubule;cytoplasmic part;cytoskeletal part;cytosol;interphase microtubule organizing center;intracellular membrane-bounded organelle;intracellular non-membrane-bounded organelle;intracellular organelle;intracellular organelle part;i…	Colorectal cancer;Pathways in cancer	Homo sapiens	1	3	11	11	11	0.999	142	sp|O15392|BIRC5_HUMAN	BIRC5	O15392	Baculoviral IAP repeat-containing protein 5	BIRC5_HUMAN		BIRC5
#NUM!	#NUM!	#NUM!	#NUM!	#NUM!	#NUM!	#NUM!	#NUM!	#NUM!	#NUM!	24.8489	#NUM!	#NUM!	25.6782	25.4922	25.6679	1:Experimental evidence at protein level		binding;cation binding;ion binding;metal ion binding;transition metal ion binding;zinc ion binding			Homo sapiens	1	3	47	47	47	0.999	343	sp|O15541|R113A_HUMAN	RNF113A	O15541	E3 ubiquitin-protein ligase RNF113A	R113A_HUMAN		RNF113A
#NUM!	#NUM!	#NUM!	#NUM!	#NUM!	#NUM!	#NUM!	#NUM!	25.1993	25.0563	24.4074	24.8948	23.6927	#NUM!	#NUM!	#NUM!	1:Experimental evidence at protein level	activation of immune response;activation of innate immune response;activation of MAPK activity;adaptive immune response;antigen receptor-mediated signaling pathway;apoptosis;biological regulation;cell activation;cell death;cell proliferation;cell surface receptor linked signaling pathway;cellular macromolecule metabolic process;cellular metabolic process;cellular process;cellular protein metaboli…	adenyl nucleotide binding;adenyl ribonucleotide binding;ATP binding;binding;CARD domain binding;catalytic activity;identical protein binding;kinase activity;LIM domain binding;molecular transducer activity;non-membrane spanning protein tyrosine kinase activity;nucleotide binding;phosphotransferase activity, alcohol group as acceptor;protein binding;protein dimerization activity;protein domain spe…	cell part;cytoplasm;cytoplasmic part;cytoskeleton;cytosol;intracellular non-membrane-bounded organelle;intracellular organelle;intracellular part;macromolecular complex;non-membrane-bounded organelle;organelle;protein complex;vesicle	ko05152;Neurotrophin signaling pathway;NOD-like receptor signaling pathway;Shigellosis	Homo sapiens	1	3	33	30	33	0.999	540	sp|O43353|RIPK2_HUMAN	RIPK2	O43353	Receptor-interacting serine/threonine-protein kinase 2	RIPK2_HUMAN		RIPK2
29.3337	29.4571	27.6337	27.3222	#NUM!	29.6243	#NUM!	#NUM!	#NUM!	#NUM!	#NUM!	#NUM!	25.5767	#NUM!	#NUM!	25.4034	1:Experimental evidence at protein level	biological regulation;cellular process;cellular response to stimulus;positive regulation of biological process;positive regulation of cell communication;positive regulation of cellular process;positive regulation of I-kappaB kinase/NF-kappaB cascade;positive regulation of intracellular protein kinase cascade;positive regulation of response to stimulus;positive regulation of signal transduction;po…	molecular transducer activity;signal transducer activity	cell part;extracellular membrane-bounded organelle;extracellular organelle;extracellular region part;extracellular vesicular exosome;integral to membrane;intrinsic to membrane;membrane part;membrane-bounded organelle;membrane-bounded vesicle;organelle;vesicle		Homo sapiens	1	3	77	77	77	0.999	245	sp|O43657|TSN6_HUMAN	TSPAN6	O43657	Tetraspanin-6	TSN6_HUMAN		TSPAN6
#NUM!	#NUM!	#NUM!	#NUM!	#NUM!	#NUM!	#NUM!	#NUM!	#NUM!	#NUM!	#NUM!	#NUM!	25.4533	25.0165	25.2718	25.3788	1:Experimental evidence at protein level	anatomical structure morphogenesis;angiotensin maturation;anterior/posterior pattern specification;biological regulation;cellular macromolecule metabolic process;cellular metabolic process;cellular process;cellular protein metabolic process;developmental pigmentation;developmental process;eye pigmentation;head morphogenesis;hormone metabolic process;macromolecule metabolic process;metabolic proce…	aspartic-type endopeptidase activity;aspartic-type peptidase activity;catalytic activity;endopeptidase activity;hydrolase activity;peptidase activity;peptidase activity, acting on L-amino acid peptides;receptor activity	cell body;cell part;cell projection;external side of plasma membrane;extracellular membrane-bounded organelle;extracellular organelle;extracellular region part;extracellular vesicular exosome;integral to membrane;intrinsic to membrane;membrane;membrane part;membrane-bounded organelle;membrane-bounded vesicle;neuron projection;organelle;plasma membrane;plasma membrane part;vesicle		Homo sapiens	1	3	55	55	55	0.999	350	sp|O75787|RENR_HUMAN	ATP6AP2	O75787	Renin receptor	RENR_HUMAN		ATP6AP2
#NUM!	#NUM!	#NUM!	#NUM!	#NUM!	28.3132	#NUM!	28.3017	25.9657	26.5599	26.7329	26.946	#NUM!	#NUM!	#NUM!	#NUM!	1:Experimental evidence at protein level	anatomical structure development;biological regulation;calcium ion homeostasis;cation homeostasis;cellular calcium ion homeostasis;cellular cation homeostasis;cellular chemical homeostasis;cellular divalent inorganic cation homeostasis;cellular homeostasis;cellular ion homeostasis;cellular metal ion homeostasis;cellular process;cellular response to chemical stimulus;cellular response to hypoxia;c…	binding;cation binding;enzyme binding;heme binding;identical protein binding;ion binding;iron ion binding;metal ion binding;protein binding;protein dimerization activity;protein homodimerization activity;tetrapyrrole binding;transition metal ion binding	cell part;cytoplasmic part;endoplasmic reticulum;extracellular region part;extracellular space;Golgi apparatus;intracellular membrane-bounded organelle;intracellular organelle;intracellular part;membrane-bounded organelle;organelle;perinuclear region of cytoplasm		Homo sapiens	0.9998	3	8	8	8	0.999	302	sp|O76061|STC2_HUMAN	STC2	O76061	Stanniocalcin-2	STC2_HUMAN		STC2
#NUM!	#NUM!	#NUM!	#NUM!	#NUM!	#NUM!	#NUM!	#NUM!	#NUM!	#NUM!	26.9197	#NUM!	27.1565	27.6909	27.3188	27.1585	1:Experimental evidence at protein level	cellular component organization;cellular component organization at cellular level;cellular component organization or biogenesis;cellular component organization or biogenesis at cellular level;cellular process;endocytic recycling;endosome transport;establishment of localization;establishment of localization in cell;establishment of protein localization;intracellular transport;organelle organizatio…	binding;epidermal growth factor receptor binding;growth factor receptor binding;insulin receptor binding;lipid binding;phosphatidylinositol binding;phospholipid binding;protein binding;protein complex binding;receptor binding	cell part;cytoplasm;cytoplasmic dynein complex;cytoplasmic part;cytoskeletal part;dynein complex;early endosome membrane;endosomal part;endosome membrane;extrinsic to membrane;intracellular organelle part;intracellular part;macromolecular complex;membrane;membrane part;microtubule associated complex;organelle membrane;organelle part;plasma membrane;protein complex;SNARE complex		Homo sapiens	1	3	99	99	99	0.999	450	sp|O95219|SNX4_HUMAN	SNX4	O95219	Sorting nexin-4	SNX4_HUMAN		SNX4
27.5138	#NUM!	#NUM!	28.8122	31.0511	#NUM!	30.249	27.974	27.2506	#NUM!	26.8252	26.5835	#NUM!	#NUM!	#NUM!	#NUM!	1:Experimental evidence at protein level	aging;biological regulation;blood coagulation;cell activation;cellular component disassembly;cellular component disassembly at cellular level;cellular component organization;cellular component organization at cellular level;cellular component organization or biogenesis;cellular component organization or biogenesis at cellular level;cellular process;coagulation;developmental process;establishment …	binding;cation binding;cytokine activity;endopeptidase inhibitor activity;endopeptidase regulator activity;enzyme binding;enzyme inhibitor activity;enzyme regulator activity;ion binding;metal ion binding;metalloendopeptidase inhibitor activity;metalloenzyme inhibitor activity;metalloenzyme regulator activity;peptidase inhibitor activity;peptidase regulator activity;protease binding;protein bindin…	basement membrane;cell part;cytoplasmic membrane-bounded vesicle lumen;cytoplasmic part;cytoplasmic vesicle part;extracellular matrix;extracellular matrix part;extracellular membrane-bounded organelle;extracellular organelle;extracellular region;extracellular region part;extracellular space;extracellular vesicular exosome;intracellular organelle part;intracellular part;membrane-bounded organelle;…		Homo sapiens	1	3	44	44	44	0.999	207	sp|P01033|TIMP1_HUMAN	TIMP1	P01033	Metalloproteinase inhibitor 1	TIMP1_HUMAN		TIMP1
31.1976	31.0523	28.4857	28.2007	29.4634	31.1189	29.327	31.8285	#NUM!	#NUM!	#NUM!	#NUM!	#NUM!	#NUM!	#NUM!	#NUM!	1:Experimental evidence at protein level	activation of immune response;biological regulation;cell killing;complement activation;complement activation, alternative pathway;complement activation, classical pathway;cytolysis by symbiont of host cells;cytolysis in other organism;cytolysis in other organism involved in symbiotic interaction;defense response;disruption by symbiont of host cells;disruption of cells of other organism involved i…		blood microparticle;cell part;cytoplasm;extracellular membrane-bounded organelle;extracellular organelle;extracellular region;extracellular region part;extracellular vesicular exosome;integral to membrane;integral to plasma membrane;intracellular part;intrinsic to membrane;intrinsic to plasma membrane;macromolecular complex;membrane;membrane attack complex;membrane part;membrane-bounded organelle…	Amoebiasis;Complement and coagulation cascades;Prion diseases;Systemic lupus erythematosus	Homo sapiens	1	3	18	18	18	0.999	559	sp|P02748|CO9_HUMAN	C9	P02748	Complement component C9	CO9_HUMAN		C9
#NUM!	#NUM!	#NUM!	#NUM!	#NUM!	#NUM!	#NUM!	#NUM!	28.7223	29.367	30.6944	31.0392	#NUM!	26.0812	#NUM!	26.7947	1:Experimental evidence at protein level			blood microparticle;extracellular membrane-bounded organelle;extracellular organelle;extracellular region;extracellular region part;extracellular space;extracellular vesicular exosome;membrane-bounded organelle;membrane-bounded vesicle;organelle;vesicle		Homo sapiens	0.9948	3	47	47	47	0.9957	495	sp|P04217|A1BG_HUMAN	A1BG	P04217	Alpha-1B-glycoprotein	A1BG_HUMAN		A1BG
#NUM!	#NUM!	#NUM!	#NUM!	#NUM!	#NUM!	#NUM!	#NUM!	28.5115	28.1115	#NUM!	28.2623	28.2639	#NUM!	#NUM!	#NUM!	1:Experimental evidence at protein level	anatomical structure morphogenesis;biological regulation;cellular component organization;cellular component organization at cellular level;cellular component organization or biogenesis;cellular component organization or biogenesis at cellular level;cellular macromolecule metabolic process;cellular metabolic process;cellular nitrogen compound metabolic process;cellular process;cellular response to…	binding;chromatin binding;DNA binding;nucleic acid binding	cell part;chromatin;chromosomal part;cytoplasm;intracellular membrane-bounded organelle;intracellular organelle;intracellular organelle part;intracellular part;membrane-bounded organelle;nucleus;organelle;organelle part		Homo sapiens	1	3	72	72	72	0.999	100	sp|P05114|HMGN1_HUMAN	HMGN1	P05114	Non-histone chromosomal protein HMG-14	HMGN1_HUMAN		HMGN1
#NUM!	#NUM!	#NUM!	#NUM!	#NUM!	#NUM!	#NUM!	#NUM!	27.6858	26.972	27.0921	26.9962	#NUM!	#NUM!	#NUM!	#NUM!	1:Experimental evidence at protein level	axon guidance;biological adhesion;biological regulation;cell adhesion;cell surface receptor linked signaling pathway;cellular component organization;cellular component organization at cellular level;cellular component organization or biogenesis;cellular component organization or biogenesis at cellular level;cellular process;cellular response to chemical stimulus;cellular response to cytokine stim…	binding;identical protein binding;protein binding	anchored to membrane;cell part;cell surface;cytoplasmic part;external side of plasma membrane;extracellular membrane-bounded organelle;extracellular organelle;extracellular region part;extracellular vesicular exosome;Golgi apparatus part;Golgi membrane;integral to membrane;intracellular organelle part;intracellular part;intrinsic to membrane;membrane;membrane part;membrane-bounded organelle;membr…	Cell adhesion molecules (CAMs);Prion diseases	Homo sapiens	0.9998	3	9	9	9	0.999	858	sp|P13591|NCAM1_HUMAN	NCAM1	P13591	Neural cell adhesion molecule 1	NCAM1_HUMAN		NCAM1
#NUM!	#NUM!	#NUM!	#NUM!	#NUM!	#NUM!	#NUM!	#NUM!	#NUM!	#NUM!	#NUM!	#NUM!	25.3358	#NUM!	24.5145	25.0205	1:Experimental evidence at protein level	biological regulation;biosynthetic process;cell death;cellular biosynthetic process;cellular macromolecule biosynthetic process;cellular macromolecule metabolic process;cellular metabolic process;cellular nitrogen compound metabolic process;cellular process;cellular response to chemical stimulus;cellular response to endogenous stimulus;cellular response to hormone stimulus;cellular response to or…	binding;DNA binding;double-stranded DNA binding;nucleic acid binding;nucleic acid binding transcription factor activity;regulatory region DNA binding;regulatory region nucleic acid binding;RNA polymerase II regulatory region DNA binding;RNA polymerase II regulatory region sequence-specific DNA binding;sequence-specific DNA binding;sequence-specific DNA binding transcription factor activity;struct…	cell part;intracellular membrane-bounded organelle;intracellular organelle;intracellular organelle part;intracellular part;membrane-bounded organelle;nuclear part;nucleoplasm;nucleus;organelle;organelle part	Osteoclast differentiation	Homo sapiens	1	3	61	61	61	0.999	326	sp|P15408|FOSL2_HUMAN	FOSL2	P15408	Fos-related antigen 2	FOSL2_HUMAN		FOSL2
#NUM!	#NUM!	#NUM!	#NUM!	#NUM!	#NUM!	#NUM!	#NUM!	26.6345	#NUM!	25.8409	26.0245	#NUM!	#NUM!	#NUM!	#NUM!	1:Experimental evidence at protein level	activation of immune response;activation of innate immune response;adaptive immune response;antigen processing and presentation;antigen processing and presentation of exogenous antigen;antigen processing and presentation of exogenous peptide antigen;antigen processing and presentation of exogenous peptide antigen via MHC class I;antigen processing and presentation of exogenous peptide antigen via…	binding;catalytic activity;collagen binding;cysteine-type endopeptidase activity;cysteine-type peptidase activity;endopeptidase activity;extracellular matrix binding;fibronectin binding;glycoprotein binding;hydrolase activity;laminin binding;peptidase activity;peptidase activity, acting on L-amino acid peptides;protein binding;proteoglycan binding	cell part;cytoplasmic part;extracellular region;extracellular region part;extracellular space;intracellular membrane-bounded organelle;intracellular organelle;intracellular organelle lumen;intracellular organelle part;intracellular part;lysosomal lumen;lysosome;lytic vacuole;membrane;membrane-bounded organelle;membrane-enclosed lumen;organelle;organelle lumen;organelle part;vacuolar lumen;vacuola…	Antigen processing and presentation;ko05152;Lysosome;Phagosome	Homo sapiens	1	3	15	15	15	0.999	331	sp|P25774|CATS_HUMAN	CTSS	P25774	Cathepsin S	CATS_HUMAN		CTSS
#NUM!	26.8901	#NUM!	27.6915	#NUM!	#NUM!	#NUM!	#NUM!	#NUM!	#NUM!	#NUM!	#NUM!	#NUM!	26.5594	26.9433	26.8197	1:Experimental evidence at protein level	biological regulation;cellular component organization;cellular component organization or biogenesis;cellular process;cellular response to stimulus;establishment of localization;establishment of protein localization;intracellular signal transduction;membrane fusion;membrane organization;positive regulation of catalytic activity;positive regulation of GTPase activity;positive regulation of hydrolas…	binding;cation binding;enzyme regulator activity;GTPase regulator activity;guanyl-nucleotide exchange factor activity;ion binding;metal ion binding;nucleoside-triphosphatase regulator activity;transition metal ion binding;zinc ion binding			Homo sapiens	1	3	52	52	52	0.999	123	sp|P47224|MSS4_HUMAN	RABIF	P47224	Guanine nucleotide exchange factor MSS4	MSS4_HUMAN		RABIF
#NUM!	#NUM!	#NUM!	#NUM!	#NUM!	#NUM!	#NUM!	#NUM!	#NUM!	#NUM!	#NUM!	#NUM!	25.119	25.4812	#NUM!	25.3886	1:Experimental evidence at protein level	biological regulation;cellular process;cellular response to stimulus;endosome transport;establishment of localization;establishment of localization in cell;establishment of protein localization;intracellular protein transport;intracellular signal transduction;intracellular transport;metabolic process;positive regulation of biological process;positive regulation of cellular process;positive regula…	binding;catalytic activity;GDP binding;GTP binding;GTPase activity;guanyl nucleotide binding;guanyl ribonucleotide binding;hydrolase activity;hydrolase activity, acting on acid anhydrides;hydrolase activity, acting on acid anhydrides, in phosphorus-containing anhydrides;nucleoside-triphosphatase activity;nucleotide binding;purine nucleotide binding;purine ribonucleoside triphosphate binding;purin…	cell part;cytoplasmic membrane-bounded vesicle;cytoplasmic part;cytoplasmic vesicle;cytoplasmic vesicle membrane;cytoplasmic vesicle part;endocytic vesicle;endocytic vesicle membrane;endoplasmic reticulum membrane;endoplasmic reticulum part;endosome;extracellular membrane-bounded organelle;extracellular organelle;extracellular region part;extracellular vesicular exosome;Golgi apparatus part;Golgi…	Measles	Homo sapiens	1	3	60	32	60	0.999	201	sp|P51151|RAB9A_HUMAN	RAB9A	P51151	Ras-related protein Rab-9A	RAB9A_HUMAN		RAB9A
#NUM!	#NUM!	#NUM!	#NUM!	#NUM!	#NUM!	#NUM!	#NUM!	#NUM!	#NUM!	#NUM!	#NUM!	26.5821	26.255	26.8667	26.4585	1:Experimental evidence at protein level	anion transport;biological regulation;cell volume homeostasis;cellular component assembly;cellular component assembly at cellular level;cellular component organization;cellular component organization at cellular level;cellular component organization or biogenesis;cellular component organization or biogenesis at cellular level;cellular homeostasis;cellular macromolecular complex assembly;cellular …	binding;protein binding;protein dimerization activity;protein heterodimerization activity	cell part;cytoplasm;cytoplasmic part;cytoskeleton;cytosol;intracellular membrane-bounded organelle;intracellular non-membrane-bounded organelle;intracellular organelle;intracellular organelle part;intracellular part;macromolecular complex;membrane;membrane-bounded organelle;methylosome;methyltransferase complex;non-membrane-bounded organelle;nuclear part;nucleoplasm;nucleus;organelle;organelle pa…	RNA transport	Homo sapiens	1	3	55	55	55	0.999	237	sp|P54105|ICLN_HUMAN	CLNS1A	P54105	Methylosome subunit pICln	ICLN_HUMAN		CLNS1A
#NUM!	#NUM!	#NUM!	#NUM!	#NUM!	#NUM!	#NUM!	#NUM!	#NUM!	#NUM!	#NUM!	#NUM!	28.5527	28.6298	28.7304	28.5455	1:Experimental evidence at protein level	ATP biosynthetic process;ATP metabolic process;ATP synthesis coupled proton transport;biosynthetic process;cation transport;cellular biosynthetic process;cellular metabolic process;cellular nitrogen compound biosynthetic process;cellular nitrogen compound metabolic process;cellular process;electron transport chain;energy coupled proton transport, down electrochemical gradient;establishment of loc…	transmembrane transporter activity;transporter activity	cell part;cytoplasmic part;extracellular membrane-bounded organelle;extracellular organelle;extracellular region part;extracellular vesicular exosome;integral to membrane;intracellular membrane-bounded organelle;intracellular organelle;intracellular organelle part;intracellular part;intrinsic to membrane;macromolecular complex;membrane;membrane part;membrane-bounded organelle;membrane-bounded ves…	Oxidative phosphorylation	Homo sapiens	1	3	97	97	97	0.999	94	sp|P56134|ATPK_HUMAN	ATP5MF	P56134	ATP synthase subunit f, mitochondrial	ATPK_HUMAN		ATP5J2
#NUM!	#NUM!	#NUM!	#NUM!	#NUM!	#NUM!	#NUM!	#NUM!	#NUM!	#NUM!	#NUM!	#NUM!	27.6205	27.9786	27.7353	27.5133	1:Experimental evidence at protein level	anatomical structure development;apoptosis;biological regulation;blastocyst development;carbohydrate metabolic process;cell death;cellular carbohydrate metabolic process;cellular macromolecule metabolic process;cellular metabolic process;cellular process;cellular protein metabolic process;death;developmental process;glycosylation;macromolecule glycosylation;macromolecule metabolic process;macromo…	catalytic activity;dolichyl-diphosphooligosaccharide-protein glycotransferase activity;oligosaccharyl transferase activity;transferase activity;transferase activity, transferring glycosyl groups;transferase activity, transferring hexosyl groups	cell part;cytoplasmic part;endoplasmic reticulum membrane;endoplasmic reticulum part;extracellular membrane-bounded organelle;extracellular organelle;extracellular region part;extracellular vesicular exosome;integral to membrane;intracellular organelle part;intracellular part;intrinsic to membrane;macromolecular complex;membrane;membrane part;membrane-bounded organelle;membrane-bounded vesicle;ol…	N-Glycan biosynthesis;Protein processing in endoplasmic reticulum;Various types of N-glycan biosynthesis	Homo sapiens	1	3	56	56	56	0.999	113	sp|P61803|DAD1_HUMAN	DAD1	P61803	Dolichyl-diphosphooligosaccharide--protein glycosyltransferase subunit DAD1	DAD1_HUMAN		DAD1
26.7108	#NUM!	#NUM!	#NUM!	#NUM!	#NUM!	#NUM!	#NUM!	28.034	28.2232	27.6765	27.5833	#NUM!	#NUM!	#NUM!	#NUM!	1:Experimental evidence at protein level	macromolecule metabolic process;metabolic process;primary metabolic process;protein metabolic process;proteolysis	catalytic activity;endopeptidase activity;hydrolase activity;peptidase activity;peptidase activity, acting on L-amino acid peptides;serine hydrolase activity;serine-type endopeptidase activity;serine-type peptidase activity	extracellular region;extracellular region part;extracellular space		Homo sapiens	1	3	11	11	11	0.999	655	sp|Q04756|HGFA_HUMAN	HGFAC	Q04756	Hepatocyte growth factor activator	HGFA_HUMAN		HGFAC
#NUM!	29.668	29.688	29.4116	29.606	#NUM!	29.5456	#NUM!	27.5153	#NUM!	27.2761	26.9169	26.54	#NUM!	26.8643	26.7407	1:Experimental evidence at protein level	biological adhesion;biological regulation;blood coagulation;cell adhesion;cell migration;cell motility;cell surface receptor linked signaling pathway;cellular component movement;cellular component organization;cellular component organization at cellular level;cellular component organization or biogenesis;cellular component organization or biogenesis at cellular level;cellular process;cellular res…	molecular transducer activity;receptor activity;signal transducer activity;signaling receptor activity;thrombospondin receptor activity	cell part;extracellular membrane-bounded organelle;extracellular organelle;extracellular region part;extracellular vesicular exosome;integral to membrane;integral to plasma membrane;intrinsic to membrane;intrinsic to plasma membrane;membrane;membrane part;membrane-bounded organelle;membrane-bounded vesicle;organelle;plasma membrane;plasma membrane part;vesicle	ECM-receptor interaction	Homo sapiens	1	3	99	99	99	0.999	323	sp|Q08722|CD47_HUMAN	CD47	Q08722	Leukocyte surface antigen CD47	CD47_HUMAN		CD47
#NUM!	#NUM!	#NUM!	#NUM!	#NUM!	#NUM!	#NUM!	#NUM!	26.7324	26.9115	25.9303	26.1587	27.0955	#NUM!	26.5281	27.0426	1:Experimental evidence at protein level	activation of anaphase-promoting complex activity;anaphase-promoting complex-dependent proteasomal ubiquitin-dependent protein catabolic process;biological regulation;catabolic process;cell cycle;cell cycle checkpoint;cell cycle phase;cell cycle process;cell division;cellular catabolic process;cellular component organization;cellular component organization at cellular level;cellular component org…	binding;enzyme binding;protein binding;protein C-terminus binding	cell part;centrosome;cytoplasm;cytoplasmic part;cytoskeletal part;cytosol;intracellular membrane-bounded organelle;intracellular non-membrane-bounded organelle;intracellular organelle;intracellular organelle part;intracellular part;macromolecular complex;membrane-bounded organelle;microtubule organizing center;non-membrane-bounded organelle;nuclear part;nucleoplasm;nucleus;organelle;organelle par…	Cell cycle;Cell cycle - yeast;Meiosis - yeast;Oocyte meiosis;Ubiquitin mediated proteolysis	Homo sapiens	1	3	28	28	28	0.999	499	sp|Q12834|CDC20_HUMAN	CDC20	Q12834	Cell division cycle protein 20 homolog	CDC20_HUMAN		CDC20
#NUM!	#NUM!	#NUM!	#NUM!	#NUM!	#NUM!	#NUM!	#NUM!	#NUM!	#NUM!	28.1726	27.6526	26.7711	#NUM!	27.1126	26.675	1:Experimental evidence at protein level	amine biosynthetic process;amine metabolic process;anatomical structure morphogenesis;biological regulation;biosynthetic process;carboxylic acid biosynthetic process;carboxylic acid metabolic process;cellular amine metabolic process;cellular amino acid biosynthetic process;cellular amino acid metabolic process;cellular biosynthetic process;cellular ketone metabolic process;cellular metabolic proc…	catalytic activity;guanidinoacetate N-methyltransferase activity;methyltransferase activity;S-adenosylmethionine-dependent methyltransferase activity;transferase activity;transferase activity, transferring one-carbon groups	cell part;cytoplasmic part;cytosol;extracellular membrane-bounded organelle;extracellular organelle;extracellular region part;extracellular vesicular exosome;intracellular part;membrane-bounded organelle;membrane-bounded vesicle;organelle;vesicle	Arginine and proline metabolism;Glycine, serine and threonine metabolism	Homo sapiens	1	3	67	67	67	0.999	236	sp|Q14353|GAMT_HUMAN	GAMT	Q14353	Guanidinoacetate N-methyltransferase	GAMT_HUMAN		GAMT
#NUM!	#NUM!	#NUM!	#NUM!	#NUM!	#NUM!	#NUM!	#NUM!	#NUM!	#NUM!	#NUM!	25.858	26.4914	26.2188	25.8968	25.8084	1:Experimental evidence at protein level	biological regulation;cation homeostasis;cation transport;cellular cation homeostasis;cellular chemical homeostasis;cellular divalent inorganic cation homeostasis;cellular homeostasis;cellular ion homeostasis;cellular process;cellular zinc ion homeostasis;chemical homeostasis;divalent inorganic cation homeostasis;divalent inorganic cation transport;divalent metal ion transport;establishment of lo…	cation transmembrane transporter activity;divalent inorganic cation transmembrane transporter activity;ferrous iron transmembrane transporter activity;inorganic cation transmembrane transporter activity;ion transmembrane transporter activity;iron ion transmembrane transporter activity;metal ion transmembrane transporter activity;substrate-specific transmembrane transporter activity;substrate-spec…	cell part;cell projection;cytoplasmic part;endoplasmic reticulum;Golgi apparatus;integral to membrane;integral to plasma membrane;intracellular membrane-bounded organelle;intracellular organelle;intracellular part;intrinsic to membrane;intrinsic to plasma membrane;lamellipodium;membrane;membrane part;membrane-bounded organelle;organelle;plasma membrane;plasma membrane part		Homo sapiens	1	3	22	22	22	0.999	492	sp|Q15043|S39AE_HUMAN	SLC39A14	Q15043	Metal cation symporter ZIP14	S39AE_HUMAN		SLC39A14
#NUM!	#NUM!	#NUM!	#NUM!	#NUM!	#NUM!	#NUM!	#NUM!	28.2821	28.1732	28.6982	28.167	28.5022	#NUM!	#NUM!	28.596	1:Experimental evidence at protein level	alcohol metabolic process;anatomical structure development;biological regulation;biosynthetic process;cellular process;cellular response to stimulus;cholesterol biosynthetic process;cholesterol metabolic process;developmental process;drug transmembrane transport;drug transport;establishment of localization;hemopoiesis;hemopoietic or lymphoid organ development;lipid biosynthetic process;lipid meta…	C-8 sterol isomerase activity;catalytic activity;cholestenol delta-isomerase activity;drug transmembrane transporter activity;intramolecular oxidoreductase activity;intramolecular oxidoreductase activity, transposing C=C bonds;isomerase activity;molecular transducer activity;receptor activity;signal transducer activity;signaling receptor activity;steroid delta-isomerase activity;transmembrane sig…	cell part;cytoplasmic part;endoplasmic reticulum;endoplasmic reticulum membrane;endoplasmic reticulum part;integral to membrane;integral to plasma membrane;intracellular membrane-bounded organelle;intracellular organelle;intracellular organelle part;intracellular part;intrinsic to membrane;intrinsic to plasma membrane;membrane;membrane part;membrane-bounded organelle;organelle;organelle membrane;…	Steroid biosynthesis	Homo sapiens	1	3	189	189	189	0.999	230	sp|Q15125|EBP_HUMAN	EBP	Q15125	3-beta-hydroxysteroid-Delta(8),Delta(7)-isomerase	EBP_HUMAN		EBP
#NUM!	#NUM!	#NUM!	#NUM!	#NUM!	#NUM!	#NUM!	#NUM!	#NUM!	23.8987	#NUM!	#NUM!	25.3902	#NUM!	25.0604	24.8449	1:Experimental evidence at protein level	anatomical structure development;biological regulation;biosynthetic process;cell cycle arrest;cell cycle process;cellular biosynthetic process;cellular component organization;cellular component organization at cellular level;cellular component organization or biogenesis;cellular component organization or biogenesis at cellular level;cellular localization;cellular macromolecule biosynthetic proces…	binding;catalytic activity;chromatin binding;chromatin DNA binding;core promoter binding;DNA binding;histone methyltransferase activity;histone methyltransferase activity (H3-K27 specific);histone-lysine N-methyltransferase activity;lysine N-methyltransferase activity;methyltransferase activity;N-methyltransferase activity;nucleic acid binding;protein methyltransferase activity;protein-lysine N-m…	cell part;chromatin;chromosomal part;cytoplasm;ESC/E(Z) complex;histone methyltransferase complex;intracellular membrane-bounded organelle;intracellular organelle;intracellular organelle part;intracellular part;macromolecular complex;membrane-bounded organelle;methyltransferase complex;nuclear chromatin;nuclear chromosome part;nuclear part;nucleoplasm;nucleoplasm part;nucleus;organelle;organelle …		Homo sapiens	1	3	44	44	44	0.999	746	sp|Q15910|EZH2_HUMAN	EZH2	Q15910	Histone-lysine N-methyltransferase EZH2	EZH2_HUMAN		EZH2
#NUM!	#NUM!	#NUM!	#NUM!	#NUM!	#NUM!	#NUM!	#NUM!	#NUM!	#NUM!	25.1844	25.4804	25.662	#NUM!	25.6068	25.5137	1:Experimental evidence at protein level	biological regulation;cellular process;endosome transport;establishment of localization;establishment of localization in cell;intracellular transport;positive regulation of catalytic activity;positive regulation of GTPase activity;positive regulation of hydrolase activity;positive regulation of molecular function;regulation of biological process;regulation of catabolic process;regulation of catal…	enzyme activator activity;enzyme regulator activity;GTPase activator activity;GTPase regulator activity;nucleoside-triphosphatase regulator activity	cell part;cytoplasm;intracellular part;membrane;plasma membrane		Homo sapiens	1	3	33	33	33	0.999	808	sp|Q4KMP7|TB10B_HUMAN	TBC1D10B	Q4KMP7	TBC1 domain family member 10B	TB10B_HUMAN		TBC1D10B
#NUM!	#NUM!	#NUM!	#NUM!	#NUM!	#NUM!	#NUM!	#NUM!	#NUM!	28.7597	#NUM!	#NUM!	29.1147	#NUM!	28.6357	28.6418	1:Experimental evidence at protein level	biological regulation;cellular process;cellular response to stimulus;intracellular signal transduction;positive regulation of catalytic activity;positive regulation of GTPase activity;positive regulation of hydrolase activity;positive regulation of molecular function;Ras protein signal transduction;regulation of biological process;regulation of catabolic process;regulation of catalytic activity;r…	binding;cation binding;enzyme activator activity;enzyme regulator activity;GTPase activator activity;GTPase regulator activity;ion binding;metal ion binding;nucleoside-triphosphatase regulator activity;PDZ domain binding;protein binding;protein domain specific binding	cell part;cytoplasmic part;cytosol;intracellular part		Homo sapiens	1	3	29	29	29	0.999	1261	sp|Q52LW3|RHG29_HUMAN	ARHGAP29	Q52LW3	Rho GTPase-activating protein 29	RHG29_HUMAN		ARHGAP29
#NUM!	#NUM!	#NUM!	#NUM!	#NUM!	#NUM!	#NUM!	#NUM!	#NUM!	25.1691	25.8992	#NUM!	25.869	26.1569	25.9639	#NUM!	1:Experimental evidence at protein level	anatomical structure formation involved in morphogenesis;anterior/posterior axis specification;axis specification;biological regulation;cell surface receptor linked signaling pathway;cellular process;cellular response to stimulus;developmental process;formation of primary germ layer;mesoderm formation;pattern specification process;positive regulation of biological process;positive regulation of c…	molecular transducer activity;signal transducer activity	cell part;cell projection cytoplasm;cell projection membrane;cell projection part;cytoplasmic part;cytoplasmic vesicle membrane;cytoplasmic vesicle part;dendrite cytoplasm;dendrite membrane;early endosome membrane;endosomal part;endosome membrane;Golgi apparatus part;Golgi membrane;integral to membrane;intracellular organelle part;intracellular part;intrinsic to membrane;leading edge membrane;mem…		Homo sapiens	1	3	47	47	47	0.999	541	sp|Q5T9L3|WLS_HUMAN	WLS	Q5T9L3	Protein wntless homolog	WLS_HUMAN		WLS
#NUM!	#NUM!	#NUM!	#NUM!	#NUM!	#NUM!	#NUM!	#NUM!	#NUM!	#NUM!	25.0969	25.1811	26.0865	26.0003	25.9602	25.8668	1:Experimental evidence at protein level	biological regulation;cell proliferation;muscle cell proliferation;negative regulation of apoptosis;negative regulation of biological process;negative regulation of cell death;negative regulation of cellular process;negative regulation of programmed cell death;regulation of apoptosis;regulation of biological process;regulation of cell death;regulation of cellular process;regulation of programmed …		cell part;cytoplasm;cytoplasmic part;intracellular part;macromolecular complex;NatC complex;N-terminal protein acetyltransferase complex;protein acetyltransferase complex;protein complex		Homo sapiens	1	3	98	98	98	0.999	725	sp|Q5VZE5|NAA35_HUMAN	NAA35	Q5VZE5	N-alpha-acetyltransferase 35, NatC auxiliary subunit	NAA35_HUMAN		NAA35
#NUM!	#NUM!	#NUM!	#NUM!	#NUM!	#NUM!	#NUM!	#NUM!	#NUM!	#NUM!	#NUM!	#NUM!	24.5574	#NUM!	24.4544	24.5066	1:Experimental evidence at protein level	cellular macromolecule metabolic process;cellular metabolic process;cellular process;cellular protein metabolic process;macromolecule metabolic process;macromolecule modification;metabolic process;primary metabolic process;protein metabolic process;protein modification by small protein conjugation;protein modification by small protein conjugation or removal;protein modification process;protein ub…	binding;catalytic activity;cation binding;ion binding;ligase activity;metal ion binding;transition metal ion binding;zinc ion binding	cell part;cytoplasm;intracellular part		Homo sapiens	1	3	59	59	59	0.999	1314	sp|Q5XPI4|RN123_HUMAN	RNF123	Q5XPI4	E3 ubiquitin-protein ligase RNF123	RN123_HUMAN		RNF123
28.5392	28.6069	28.2856	28.3492	28.4283	27.8924	28.2806	28.0898	#NUM!	#NUM!	25.8807	#NUM!	26.1568	25.8395	25.7802	25.8266	1:Experimental evidence at protein level	biological regulation;cell activation;cell proliferation;cellular process;immune response;immune system process;leukocyte activation;lymphocyte activation;negative regulation of biological process;negative regulation of biosynthetic process;negative regulation of cell activation;negative regulation of cell proliferation;negative regulation of cellular biosynthetic process;negative regulation of c…	binding;protein binding;receptor binding	cell part;external side of plasma membrane;extracellular membrane-bounded organelle;extracellular organelle;extracellular region part;extracellular vesicular exosome;integral to membrane;intrinsic to membrane;membrane part;membrane-bounded organelle;membrane-bounded vesicle;organelle;plasma membrane part;vesicle	Cell adhesion molecules (CAMs)	Homo sapiens	1	3	39	39	39	0.999	534	sp|Q5ZPR3|CD276_HUMAN	CD276	Q5ZPR3	CD276 antigen	CD276_HUMAN		CD276
#NUM!	#NUM!	#NUM!	#NUM!	#NUM!	#NUM!	#NUM!	#NUM!	#NUM!	25.3771	#NUM!	25.2462	26.0646	24.7007	24.7714	25.3617	1:Experimental evidence at protein level	anatomical structure development;biological regulation;cellular homeostasis;cellular process;cellular response to stimulus;collagen metabolic process;developmental process;growth;homeostatic process;intracellular signal transduction;kidney development;macromolecule metabolic process;metabolic process;multicellular organism growth;multicellular organismal homeostasis;multicellular organismal macro…	binding;catalytic activity;cation binding;enzyme binding;hydrolase activity;hydrolase activity, acting on ester bonds;ion binding;kinase binding;metal ion binding;phosphatase activity;phosphoprotein phosphatase activity;phosphoric ester hydrolase activity;protein binding	adherens junction;anchoring junction;cell junction;cell part;cell-substrate adherens junction;cell-substrate junction;focal adhesion;membrane;plasma membrane		Homo sapiens	0.9985	3	25	25	25	0.999	1409	sp|Q63HR2|TENS2_HUMAN	TNS2	Q63HR2	Tensin-2	TENS2_HUMAN		TNS2
#NUM!	#NUM!	#NUM!	#NUM!	#NUM!	#NUM!	#NUM!	#NUM!	#NUM!	24.9903	#NUM!	#NUM!	25.3227	25.8799	25.5061	26.0194	1:Experimental evidence at protein level	cellular macromolecule metabolic process;cellular metabolic process;cellular nitrogen compound metabolic process;cellular process;establishment of localization;establishment of localization in cell;establishment of RNA localization;interaction with host;interspecies interaction between organisms;intracellular transport;intronless viral mRNA export from host nucleus;macromolecule metabolic process…	binding;nucleic acid binding;RNA binding	cell part;cytoplasm;intracellular membrane-bounded organelle;intracellular organelle;intracellular organelle part;intracellular part;macromolecular complex;membrane-bounded organelle;nuclear body;nuclear part;nuclear speck;nucleoplasm;nucleoplasm part;nucleus;organelle;organelle part;protein complex;THO complex;THO complex part of transcription export complex;transcription export complex	RNA transport	Homo sapiens	1	3	35	35	35	0.999	204	sp|Q6I9Y2|THOC7_HUMAN	THOC7	Q6I9Y2	THO complex subunit 7 homolog	THOC7_HUMAN		THOC7
#NUM!	#NUM!	#NUM!	#NUM!	#NUM!	#NUM!	#NUM!	#NUM!	#NUM!	#NUM!	#NUM!	#NUM!	25.3963	25.3049	25.7544	25.3322	1:Experimental evidence at protein level	anatomical structure formation involved in morphogenesis;anatomical structure morphogenesis;angiogenesis;biological regulation;blood vessel morphogenesis;developmental process;lymphangiogenesis;positive regulation of angiogenesis;positive regulation of biological process;positive regulation of cell migration;positive regulation of cell motility;positive regulation of cellular component movement;p…	binding;calcium ion binding;cation binding;collagen binding;enzyme binding;ion binding;metal ion binding;protease binding;protein binding	collagen;extracellular matrix;extracellular matrix part;extracellular region part;extracellular space;proteinaceous extracellular matrix		Homo sapiens	1	3	3	3	3	0.999	406	sp|Q6UXH8|CCBE1_HUMAN	CCBE1	Q6UXH8	Collagen and calcium-binding EGF domain-containing protein 1	CCBE1_HUMAN		CCBE1
#NUM!	#NUM!	#NUM!	#NUM!	#NUM!	#NUM!	#NUM!	#NUM!	26.1452	26.2375	26.0908	25.9613	26.4584	26.3518	26.3583	26.3186	2:Experimental evidence at transcript level					Homo sapiens	1	3	54	54	54	0.999	355	sp|Q6ZSR9|YJ005_HUMAN		Q6ZSR9	Uncharacterized protein FLJ45252	YJ005_HUMAN
#NUM!	#NUM!	#NUM!	#NUM!	#NUM!	#NUM!	#NUM!	#NUM!	#NUM!	#NUM!	25.8551	25.9449	#NUM!	25.5594	25.1984	25.4265	1:Experimental evidence at protein level	activation of immune response;activation of innate immune response;biological regulation;cellular process;cellular response to chemical stimulus;cellular response to dsRNA;cellular response to exogenous dsRNA;cellular response to organic substance;cellular response to stimulus;defense response;defense response to bacterium;defense response to virus;immune effector process;immune response;immune s…	binding;CARD domain binding;enzyme binding;kinase binding;molecular transducer activity;protein binding;protein domain specific binding;protein kinase binding;signal transducer activity	cell part;cytoplasmic part;integral to membrane;intracellular membrane-bounded organelle;intracellular organelle;intracellular organelle part;intracellular part;intrinsic to membrane;membrane;membrane part;membrane-bounded organelle;microbody;microbody membrane;microbody part;mitochondrial membrane;mitochondrial outer membrane;mitochondrial part;mitochondrion;organelle;organelle membrane;organell…	Cytosolic DNA-sensing pathway;Hepatitis C;Measles;RIG-I-like receptor signaling pathway	Homo sapiens	1	3	47	47	47	0.999	540	sp|Q7Z434|MAVS_HUMAN	MAVS	Q7Z434	Mitochondrial antiviral-signaling protein	MAVS_HUMAN		MAVS
#NUM!	#NUM!	#NUM!	#NUM!	#NUM!	#NUM!	#NUM!	#NUM!	#NUM!	#NUM!	#NUM!	#NUM!	26.224	#NUM!	26.9006	27.1021	1:Experimental evidence at protein level	biosynthetic process;cellular biosynthetic process;cellular macromolecule metabolic process;cellular metabolic process;cellular nitrogen compound metabolic process;cellular process;gene expression;macromolecule metabolic process;metabolic process;nitrogen compound metabolic process;nucleic acid metabolic process;nucleobase-containing compound metabolic process;primary metabolic process;RNA biosyn…		cell part;extracellular membrane-bounded organelle;extracellular organelle;extracellular region part;extracellular vesicular exosome;intracellular organelle part;intracellular part;membrane-bounded organelle;membrane-bounded vesicle;nuclear part;nucleoplasm;organelle;organelle part;vesicle		Homo sapiens	1	3	77	77	77	0.999	139	sp|Q86WQ0|NR2CA_HUMAN	NR2C2AP	Q86WQ0	Nuclear receptor 2C2-associated protein	NR2CA_HUMAN		NR2C2AP
#NUM!	#NUM!	#NUM!	#NUM!	#NUM!	#NUM!	#NUM!	#NUM!	#NUM!	#NUM!	#NUM!	25.4948	25.3027	25.1354	25.3897	#NUM!	1:Experimental evidence at protein level	cellular process;establishment of localization;transport;vesicle-mediated transport		cell part;cytoplasmic part;endoplasmic reticulum;Golgi apparatus;Golgi apparatus part;intracellular membrane-bounded organelle;intracellular organelle;intracellular organelle part;intracellular part;macromolecular complex;membrane-bounded organelle;organelle;organelle part;protein complex;TRAPP complex		Homo sapiens	1	3	82	82	82	0.999	188	sp|Q8IUR0|TPPC5_HUMAN	TRAPPC5	Q8IUR0	Trafficking protein particle complex subunit 5	TPPC5_HUMAN		TRAPPC5
#NUM!	#NUM!	#NUM!	#NUM!	#NUM!	#NUM!	#NUM!	#NUM!	#NUM!	#NUM!	#NUM!	#NUM!	25.1275	25.2025	25.3937	#NUM!	1:Experimental evidence at protein level	cellular macromolecule metabolic process;cellular metabolic process;cellular nitrogen compound metabolic process;cellular process;gene expression;macromolecule metabolic process;metabolic process;mRNA metabolic process;mRNA processing;nitrogen compound metabolic process;nuclear mRNA splicing, via spliceosome;nucleic acid metabolic process;nucleobase-containing compound metabolic process;primary m…		cell part;intracellular organelle part;intracellular part;macromolecular complex;nuclear part;nucleoplasm;organelle part;ribonucleoprotein complex;spliceosomal complex		Homo sapiens	1	3	10	10	10	0.999	645	sp|Q8IWZ8|SUGP1_HUMAN	SUGP1	Q8IWZ8	SURP and G-patch domain-containing protein 1	SUGP1_HUMAN		SUGP1
#NUM!	#NUM!	#NUM!	#NUM!	#NUM!	#NUM!	#NUM!	#NUM!	#NUM!	#NUM!	24.5841	#NUM!	25.021	25.1091	24.8633	#NUM!	1:Experimental evidence at protein level			cell part;cytoplasmic part;endosome;intracellular membrane-bounded organelle;intracellular organelle;intracellular part;late endosome;membrane;membrane-bounded organelle;organelle;plasma membrane		Homo sapiens	1	3	11	11	11	0.999	590	sp|Q8IZ07|AN13A_HUMAN	ANKRD13A	Q8IZ07	Ankyrin repeat domain-containing protein 13A	AN13A_HUMAN		ANKRD13A
#NUM!	#NUM!	#NUM!	#NUM!	#NUM!	#NUM!	#NUM!	#NUM!	#NUM!	#NUM!	#NUM!	#NUM!	24.9612	24.9494	24.5992	24.8796	1:Experimental evidence at protein level			cell part;cytoplasmic part;endoplasmic reticulum;envelope;intracellular membrane-bounded organelle;intracellular organelle;intracellular organelle part;intracellular part;membrane;membrane-bounded organelle;nuclear envelope;nuclear part;organelle;organelle envelope;organelle part		Homo sapiens	1	3	31	31	31	0.999	530	sp|Q8N2G8|GHDC_HUMAN	GHDC	Q8N2G8	GH3 domain-containing protein	GHDC_HUMAN		GHDC
#NUM!	#NUM!	#NUM!	#NUM!	#NUM!	#NUM!	#NUM!	#NUM!	26.0935	26.2074	25.8367	26.0399	#NUM!	#NUM!	#NUM!	#NUM!	1:Experimental evidence at protein level	biological regulation;cell surface receptor linked signaling pathway;cellular component organization;cellular component organization at cellular level;cellular component organization or biogenesis;cellular component organization or biogenesis at cellular level;cellular macromolecule metabolic process;cellular metabolic process;cellular process;cellular protein metabolic process;cellular response …	binding;calcium ion binding;carbohydrate binding;catalytic activity;cation binding;cytokine binding;glycosaminoglycan binding;growth factor binding;integrin binding;ion binding;kinase activity;metal ion binding;molecular transducer activity;pattern binding;phosphotransferase activity, alcohol group as acceptor;polysaccharide binding;protein binding;protein complex binding;protein kinase activity;…	extracellular matrix;extracellular membrane-bounded organelle;extracellular organelle;extracellular region;extracellular region part;extracellular space;extracellular vesicular exosome;membrane-bounded organelle;membrane-bounded vesicle;organelle;proteinaceous extracellular matrix;vesicle		Homo sapiens	0.9999	3	6	6	6	0.999	1624	sp|Q8N2S1|LTBP4_HUMAN	LTBP4	Q8N2S1	Latent-transforming growth factor beta-binding protein 4	LTBP4_HUMAN		LTBP4
#NUM!	#NUM!	#NUM!	#NUM!	#NUM!	#NUM!	#NUM!	#NUM!	26.8151	26.8561	25.7726	26.0774	#NUM!	#NUM!	#NUM!	#NUM!	1:Experimental evidence at protein level	cellular localization;cellular macromolecule localization;cellular process;cellular protein localization;localization;macromolecule localization;protein localization;protein localization in endoplasmic reticulum;protein localization to organelle		cell part;cytoplasmic part;endoplasmic reticulum;integral to membrane;intracellular membrane-bounded organelle;intracellular organelle;intracellular part;intrinsic to membrane;membrane part;membrane-bounded organelle;organelle		Homo sapiens	1	3	76	76	76	0.999	344	sp|Q8NBM4|UBAC2_HUMAN	UBAC2	Q8NBM4	Ubiquitin-associated domain-containing protein 2	UBAC2_HUMAN		UBAC2
#NUM!	#NUM!	#NUM!	#NUM!	#NUM!	#NUM!	#NUM!	#NUM!	25.8344	25.8895	26.5056	26.113	25.4296	25.6326	25.4528	25.3532	1:Experimental evidence at protein level	biological regulation;cation transport;cellular macromolecule metabolic process;cellular metabolic process;cellular process;cellular protein metabolic process;divalent inorganic cation transport;divalent metal ion transport;establishment of localization;ion transport;macromolecule metabolic process;maintenance of location;metabolic process;metal ion transport;primary metabolic process;protein met…	cation transmembrane transporter activity;ion transmembrane transporter activity;substrate-specific transmembrane transporter activity;substrate-specific transporter activity;transmembrane transporter activity;transporter activity	cell part;cytoplasm;cytoplasmic membrane-bounded vesicle;cytoplasmic part;cytoplasmic vesicle;extracellular membrane-bounded organelle;extracellular organelle;extracellular region part;extracellular vesicular exosome;Golgi apparatus;integral to membrane;intracellular membrane-bounded organelle;intracellular organelle;intracellular part;intrinsic to membrane;membrane part;membrane-bounded organell…		Homo sapiens	1	3	105	105	105	0.999	376	sp|Q8NEW0|ZNT7_HUMAN	SLC30A7	Q8NEW0	Zinc transporter 7	ZNT7_HUMAN		SLC30A7
#NUM!	#NUM!	#NUM!	#NUM!	#NUM!	#NUM!	#NUM!	#NUM!	#NUM!	#NUM!	#NUM!	#NUM!	24.3621	24.4803	24.9546	24.6808	1:Experimental evidence at protein level	catabolic process;cellular catabolic process;cellular component assembly;cellular component assembly at cellular level;cellular component organization;cellular component organization at cellular level;cellular component organization or biogenesis;cellular component organization or biogenesis at cellular level;cellular macromolecule catabolic process;cellular macromolecule metabolic process;cellul…		cell part;centrosome;cytoplasm;cytoplasmic part;cytoskeletal part;endosomal part;endosome membrane;ESCRT I complex;intracellular membrane-bounded organelle;intracellular non-membrane-bounded organelle;intracellular organelle;intracellular organelle part;intracellular part;late endosome membrane;macromolecular complex;membrane;membrane part;membrane-bounded organelle;microtubule organizing center;…	Endocytosis	Homo sapiens	1	3	53	53	53	0.999	397	sp|Q8NEZ2|VP37A_HUMAN	VPS37A	Q8NEZ2	Vacuolar protein sorting-associated protein 37A	VP37A_HUMAN		VPS37A
#NUM!	26.9788	#NUM!	27.1215	#NUM!	#NUM!	#NUM!	#NUM!	#NUM!	#NUM!	#NUM!	#NUM!	25.6731	26.0994	25.8409	25.7661	1:Experimental evidence at protein level	biological regulation;cellular localization;cellular macromolecule localization;cellular process;cellular protein complex localization;cellular protein localization;establishment of localization;establishment of localization in cell;exocyst localization;Golgi to plasma membrane transport;Golgi vesicle transport;intracellular transport;localization;macromolecule localization;negative regulation of…	binding;enzyme binding;GTPase binding;GTP-Rho binding;lipid binding;phosphatidylinositol binding;phosphatidylinositol-4,5-bisphosphate binding;phospholipid binding;protein binding;Ras GTPase binding;Rho GTPase binding;small GTPase binding	cell cortex part;cell part;cytoplasmic part;exocyst;integral to membrane;intracellular part;intrinsic to membrane;macromolecular complex;membrane;membrane part;plasma membrane;protein complex		Homo sapiens	1	3	9	9	9	0.999	210	sp|Q8NFX7|STXB6_HUMAN	STXBP6	Q8NFX7	Syntaxin-binding protein 6	STXB6_HUMAN		STXBP6
#NUM!	27.9874	#NUM!	#NUM!	29.9091	28.4111	29.9495	#NUM!	30.6911	30.3983	31.6041	31.4333	30.4849	30.0793	30.0097	30.1609	1:Experimental evidence at protein level	biological regulation;cell differentiation;cellular component organization;cellular component organization or biogenesis;cellular developmental process;cellular membrane organization;cellular process;developmental process;endocytosis;establishment of localization;establishment of localization in cell;establishment of protein localization;hemopoietic progenitor cell differentiation;intracellular p…		AP-type membrane coat adaptor complex;cell junction;cell part;cell projection;clathrin adaptor complex;clathrin-coated vesicle;coated vesicle;cytoplasm;cytoplasmic membrane-bounded vesicle;cytoplasmic part;cytoplasmic vesicle;intracellular membrane-bounded organelle;intracellular non-membrane-bounded organelle;intracellular organelle;intracellular organelle part;intracellular part;macromolecular …		Homo sapiens	1	3	108	108	108	0.999	905	sp|Q8WXE9|STON2_HUMAN	STON2	Q8WXE9	Stonin-2	STON2_HUMAN		STON2
#NUM!	#NUM!	#NUM!	#NUM!	#NUM!	#NUM!	#NUM!	#NUM!	26.8943	26.7591	26.6654	26.5797	26.9626	#NUM!	#NUM!	27.3086	1:Experimental evidence at protein level	cation transport;cellular process;divalent inorganic cation transport;divalent metal ion transport;establishment of localization;ion transport;metal ion transport;transition metal ion transport;transmembrane transport;transport;zinc ion transport	cation transmembrane transporter activity;ion transmembrane transporter activity;metal ion transmembrane transporter activity;substrate-specific transmembrane transporter activity;substrate-specific transporter activity;transmembrane transporter activity;transporter activity	cell part;cytoplasmic part;endoplasmic reticulum;endoplasmic reticulum membrane;endoplasmic reticulum part;Golgi apparatus;integral to membrane;intracellular membrane-bounded organelle;intracellular organelle;intracellular organelle part;intracellular part;intrinsic to membrane;membrane;membrane part;membrane-bounded organelle;nuclear part;nucleoplasm;organelle;organelle membrane;organelle part		Homo sapiens	1	3	71	71	71	0.999	469	sp|Q92504|S39A7_HUMAN	SLC39A7	Q92504	Zinc transporter SLC39A7	S39A7_HUMAN		SLC39A7
#NUM!	#NUM!	#NUM!	#NUM!	#NUM!	#NUM!	#NUM!	#NUM!	#NUM!	#NUM!	#NUM!	#NUM!	25.393	#NUM!	25.1846	25.8618	1:Experimental evidence at protein level	anatomical structure formation involved in morphogenesis;biological regulation;cell differentiation;cellular developmental process;cellular process;developmental process;muscle cell differentiation;negative regulation of biological process;negative regulation of cell activation;negative regulation of cell proliferation;negative regulation of cellular metabolic process;negative regulation of cellu…	binding;enzyme binding;enzyme inhibitor activity;enzyme regulator activity;growth factor receptor binding;hepatocyte growth factor receptor binding;ligase inhibitor activity;ligase regulator activity;protein binding;receptor binding;ubiquitin protein ligase binding;ubiquitin-protein ligase inhibitor activity;ubiquitin-protein ligase regulator activity	cell part;Cul2-RING ubiquitin ligase complex;Cul3-RING ubiquitin ligase complex;CUL4 RING ubiquitin ligase complex;Cul4A-RING ubiquitin ligase complex;cullin-RING ubiquitin ligase complex;intracellular;intracellular part;macromolecular complex;protein complex;ubiquitin ligase complex		Homo sapiens	1	3	40	40	40	0.999	594	sp|Q92990|GLMN_HUMAN	GLMN	Q92990	Glomulin	GLMN_HUMAN		GLMN
#NUM!	#NUM!	#NUM!	#NUM!	#NUM!	#NUM!	#NUM!	#NUM!	23.8884	24.107	#NUM!	#NUM!	24.6896	24.6486	25.4388	25.075	1:Experimental evidence at protein level	biological regulation;biosynthetic process;cellular biosynthetic process;cellular macromolecule biosynthetic process;cellular macromolecule metabolic process;cellular metabolic process;cellular nitrogen compound metabolic process;cellular process;macromolecule biosynthetic process;macromolecule metabolic process;metabolic process;nitrogen compound metabolic process;nucleic acid metabolic process;…	binding;mRNA binding;nucleic acid binding;nucleotide binding;poly(A) RNA binding;poly-purine tract binding;protein binding transcription factor activity;RNA binding;single-stranded RNA binding;transcription coactivator activity;transcription cofactor activity;transcription factor binding transcription factor activity	cell part;cytoplasm;intracellular organelle part;intracellular part;nuclear part;nucleoplasm;organelle part		Homo sapiens	1	3	4	2	4	0.999	196	sp|Q93062|RBPMS_HUMAN	RBPMS	Q93062	RNA-binding protein with multiple splicing	RBPMS_HUMAN		RBPMS
#NUM!	#NUM!	#NUM!	#NUM!	#NUM!	#NUM!	#NUM!	#NUM!	26.916	#NUM!	#NUM!	#NUM!	25.3858	26.051	25.9736	25.9123	1:Experimental evidence at protein level	biological regulation;cellular process;cellular response to stimulus;intracellular signal transduction;regulation of biological process;regulation of cell migration;regulation of cell motility;regulation of cellular component movement;regulation of cellular process;regulation of localization;regulation of locomotion;response to stimulus;signal transduction;small GTPase mediated signal transduction	enzyme regulator activity;GTPase regulator activity;guanyl-nucleotide exchange factor activity;nucleoside-triphosphatase regulator activity;Ras guanyl-nucleotide exchange factor activity;Rho guanyl-nucleotide exchange factor activity;small GTPase regulator activity	cell part;extracellular membrane-bounded organelle;extracellular organelle;extracellular region part;extracellular vesicular exosome;membrane;membrane-bounded organelle;membrane-bounded vesicle;organelle;vesicle		Homo sapiens	0.9999	3	8	8	8	0.999	2186	sp|Q96BY6|DOC10_HUMAN	DOCK10	Q96BY6	Dedicator of cytokinesis protein 10	DOC10_HUMAN		DOCK10
#NUM!	#NUM!	#NUM!	#NUM!	#NUM!	#NUM!	#NUM!	#NUM!	#NUM!	#NUM!	#NUM!	#NUM!	25.4954	#NUM!	25.3489	25.5525	1:Experimental evidence at protein level	biosynthetic process;cellular biosynthetic process;cellular component disassembly;cellular component disassembly at cellular level;cellular component organization;cellular component organization at cellular level;cellular component organization or biogenesis;cellular component organization or biogenesis at cellular level;cellular macromolecular complex disassembly;cellular macromolecular complex …		cell part;cytoplasmic part;intracellular non-membrane-bounded organelle;intracellular organelle;intracellular organelle part;intracellular part;macromolecular complex;membrane;mitochondrial inner membrane;mitochondrial membrane;mitochondrial part;mitochondrial ribosome;non-membrane-bounded organelle;organellar ribosome;organelle;organelle inner membrane;organelle membrane;organelle part;ribonucle…		Homo sapiens	1	3	66	66	66	0.999	212	sp|Q96GC5|RM48_HUMAN	MRPL48	Q96GC5	Large ribosomal subunit protein mL48	RM48_HUMAN		MRPL48
#NUM!	#NUM!	#NUM!	#NUM!	#NUM!	#NUM!	#NUM!	#NUM!	26.0591	25.8551	24.8843	24.9966	25.7832	#NUM!	#NUM!	25.8575	1:Experimental evidence at protein level	autophagy;biological adhesion;biological regulation;catabolic process;cell adhesion;cell junction assembly;cell junction organization;cell-cell adhesion;cellular catabolic process;cellular component assembly;cellular component assembly at cellular level;cellular component organization;cellular component organization at cellular level;cellular component organization or biogenesis;cellular componen…		autophagic vacuole membrane;cell part;cytoplasmic part;endoplasmic reticulum;endoplasmic reticulum-Golgi intermediate compartment membrane;integral to membrane;intracellular membrane-bounded organelle;intracellular organelle;intracellular organelle part;intracellular part;intrinsic to membrane;membrane;membrane part;membrane-bounded organelle;organelle;organelle membrane;organelle part;plasma mem…		Homo sapiens	1	3	176	176	176	0.999	406	sp|Q96GC9|VMP1_HUMAN	VMP1	Q96GC9	Vacuole membrane protein 1	VMP1_HUMAN		VMP1
#NUM!	#NUM!	#NUM!	#NUM!	#NUM!	#NUM!	#NUM!	#NUM!	25.1033	#NUM!	#NUM!	#NUM!	25.6565	25.3201	25.3709	25.2842	1:Experimental evidence at protein level	biological adhesion;biological regulation;cell adhesion;cell-cell adhesion;cellular component organization;cellular component organization or biogenesis;cellular process;establishment of localization;excretion;multicellular organismal process;negative regulation of biological process;negative regulation of cellular metabolic process;negative regulation of cellular process;negative regulation of c…	binding;cytoskeletal protein binding;myosin binding;protein binding	cell junction;cell part;cell projection membrane;cell projection part;cell-cell junction;cytoplasmic part;dendritic shaft;extracellular membrane-bounded organelle;extracellular organelle;extracellular region part;extracellular vesicular exosome;integral to membrane;intracellular part;intrinsic to membrane;membrane;membrane part;membrane raft;membrane-bounded organelle;membrane-bounded vesicle;org…		Homo sapiens	1	3	10	10	10	0.999	757	sp|Q96J84|KIRR1_HUMAN	KIRREL1	Q96J84	Kin of IRRE-like protein 1	KIRR1_HUMAN		KIRREL
#NUM!	#NUM!	#NUM!	#NUM!	#NUM!	#NUM!	#NUM!	#NUM!	#NUM!	#NUM!	27.7526	28.2283	#NUM!	26.0779	26.1477	26.1532	1:Experimental evidence at protein level			cell junction;cell part;cytoplasm;cytoskeletal part;intracellular organelle part;intracellular part;membrane;organelle part;postsynaptic density;postsynaptic membrane;synapse part;synaptic membrane		Homo sapiens	0.9941	3	32	32	34	0.9948	1537	sp|Q96NW7|LRRC7_HUMAN	LRRC7	Q96NW7	Leucine-rich repeat-containing protein 7	LRRC7_HUMAN		LRRC7
#NUM!	#NUM!	#NUM!	#NUM!	#NUM!	#NUM!	#NUM!	#NUM!	#NUM!	#NUM!	#NUM!	#NUM!	24.2887	25.8075	#NUM!	26.0072	1:Experimental evidence at protein level					Homo sapiens	1	3	25	25	25	0.999	204	sp|Q96S19|MTL26_HUMAN	METTL26	Q96S19	Methyltransferase-like 26	MTL26_HUMAN		C16orf13
#NUM!	#NUM!	#NUM!	#NUM!	#NUM!	#NUM!	#NUM!	#NUM!	#NUM!	#NUM!	#NUM!	#NUM!	25.0953	25.6503	#NUM!	25.4489	1:Experimental evidence at protein level			cell part;integral to membrane;intrinsic to membrane;membrane part		Homo sapiens	1	3	52	52	52	0.999	561	sp|Q96SK2|TM209_HUMAN	TMEM209	Q96SK2	Transmembrane protein 209	TM209_HUMAN		TMEM209
#NUM!	#NUM!	#NUM!	#NUM!	#NUM!	#NUM!	#NUM!	#NUM!	#NUM!	#NUM!	#NUM!	#NUM!	25.5711	25.2781	25.5649	25.4903	1:Experimental evidence at protein level	anatomical structure development;biological regulation;developmental process;immune response;immune system process;muscle organ development;muscle structure development;organ development;positive regulation of biological process;positive regulation of biosynthetic process;positive regulation of cell differentiation;positive regulation of cellular biosynthetic process;positive regulation of cellul…	bHLH transcription factor binding;binding;core promoter proximal region DNA binding;core promoter proximal region sequence-specific DNA binding;DNA binding;E-box binding;enhancer binding;identical protein binding;nucleic acid binding;nucleic acid binding transcription factor activity;protein binding;protein dimerization activity;protein heterodimerization activity;protein homodimerization activit…	cell part;chromatin;chromosomal part;cytoplasm;intracellular membrane-bounded organelle;intracellular organelle;intracellular organelle part;intracellular part;membrane-bounded organelle;nuclear chromatin;nuclear chromosome part;nuclear part;nucleus;organelle;organelle part		Homo sapiens	0.9999	3	43	41	43	0.999	682	sp|Q99081|HTF4_HUMAN	TCF12	Q99081	Transcription factor 12	HTF4_HUMAN		TCF12
#NUM!	#NUM!	#NUM!	#NUM!	#NUM!	#NUM!	#NUM!	#NUM!	#NUM!	#NUM!	26.7944	26.9614	27.1322	27.1625	26.9332	26.8442	1:Experimental evidence at protein level	activation of NF-kappaB-inducing kinase activity;activation of protein kinase activity;biological regulation;cellular macromolecule metabolic process;cellular metabolic process;cellular process;cellular protein metabolic process;cullin deneddylation;macromolecule metabolic process;macromolecule modification;metabolic process;negative regulation of biological process;negative regulation of cell pr…		cell part;cytoplasm;cytoplasmic part;extracellular membrane-bounded organelle;extracellular organelle;extracellular region part;extracellular vesicular exosome;intracellular membrane-bounded organelle;intracellular organelle;intracellular organelle part;intracellular part;macromolecular complex;membrane-bounded organelle;membrane-bounded vesicle;nuclear part;nucleoplasm;nucleus;organelle;organell…		Homo sapiens	1	3	123	123	123	0.999	209	sp|Q99627|CSN8_HUMAN	COPS8	Q99627	COP9 signalosome complex subunit 8	CSN8_HUMAN		COPS8
#NUM!	#NUM!	#NUM!	#NUM!	#NUM!	#NUM!	#NUM!	#NUM!	#NUM!	#NUM!	25.8893	25.3913	25.2519	25.3863	25.5923	25.3801	1:Experimental evidence at protein level	biosynthetic process;carbohydrate biosynthetic process;carbohydrate metabolic process;cellular biosynthetic process;cellular carbohydrate biosynthetic process;cellular carbohydrate metabolic process;cellular lipid metabolic process;cellular macromolecule biosynthetic process;cellular macromolecule metabolic process;cellular metabolic process;cellular polysaccharide biosynthetic process;cellular p…	beta-1,4-mannosyltransferase activity;catalytic activity;chitobiosyldiphosphodolichol beta-mannosyltransferase activity;mannosyltransferase activity;transferase activity;transferase activity, transferring glycosyl groups;transferase activity, transferring hexosyl groups	cell part;cytoplasmic part;endoplasmic reticulum;endoplasmic reticulum membrane;endoplasmic reticulum part;integral to membrane;intracellular membrane-bounded organelle;intracellular organelle;intracellular organelle part;intracellular part;intrinsic to membrane;membrane;membrane part;membrane-bounded organelle;organelle;organelle membrane;organelle part	N-Glycan biosynthesis;Various types of N-glycan biosynthesis	Homo sapiens	1	3	70	70	70	0.999	464	sp|Q9BT22|ALG1_HUMAN	ALG1	Q9BT22	Chitobiosyldiphosphodolichol beta-mannosyltransferase	ALG1_HUMAN		ALG1
#NUM!	#NUM!	#NUM!	#NUM!	#NUM!	#NUM!	#NUM!	#NUM!	#NUM!	#NUM!	#NUM!	#NUM!	24.5264	24.6015	24.3115	24.5401	1:Experimental evidence at protein level	cell cycle phase;cell cycle process;cell division;cellular component organization;cellular component organization at cellular level;cellular component organization or biogenesis;cellular component organization or biogenesis at cellular level;cellular process;mitosis;nuclear division;organelle fission;organelle organization		cell division site part;cell part;cleavage furrow;cytoplasm;cytoplasmic part;cytoskeletal part;intracellular membrane-bounded organelle;intracellular organelle;intracellular organelle part;intracellular part;macromolecular complex;membrane-bounded organelle;microtubule;microtubule organizing center;nucleus;organelle;organelle part;protein complex		Homo sapiens	1	3	33	33	33	0.999	496	sp|Q9BTV5|FSD1_HUMAN	FSD1	Q9BTV5	Fibronectin type III and SPRY domain-containing protein 1	FSD1_HUMAN		FSD1
#NUM!	#NUM!	#NUM!	#NUM!	#NUM!	#NUM!	#NUM!	#NUM!	#NUM!	#NUM!	#NUM!	#NUM!	26.3406	26.4449	25.9986	26.6313	1:Experimental evidence at protein level	biosynthetic process;cellular biosynthetic process;cellular component disassembly;cellular component disassembly at cellular level;cellular component organization;cellular component organization at cellular level;cellular component organization or biogenesis;cellular component organization or biogenesis at cellular level;cellular macromolecular complex disassembly;cellular macromolecular complex …	binding;nucleic acid binding;RNA binding;rRNA binding;structural constituent of ribosome;structural molecule activity	cell part;cytoplasmic part;intracellular non-membrane-bounded organelle;intracellular organelle;intracellular organelle part;intracellular part;macromolecular complex;membrane;mitochondrial inner membrane;mitochondrial membrane;mitochondrial part;mitochondrial ribosome;non-membrane-bounded organelle;organellar ribosome;organelle;organelle inner membrane;organelle membrane;organelle part;ribonucle…		Homo sapiens	1	3	118	118	118	0.999	149	sp|Q9BYC9|RM20_HUMAN	MRPL20	Q9BYC9	Large ribosomal subunit protein bL20m	RM20_HUMAN		MRPL20
#NUM!	#NUM!	#NUM!	#NUM!	#NUM!	#NUM!	#NUM!	#NUM!	25.9422	25.974	25.458	25.4061	24.8503	25.0484	24.9833	25.0843	1:Experimental evidence at protein level	anatomical structure formation involved in morphogenesis;cell cycle;cell cycle process;cell projection assembly;cell projection organization;cellular component assembly;cellular component assembly at cellular level;cellular component assembly involved in morphogenesis;cellular component organization;cellular component organization at cellular level;cellular component organization or biogenesis;ce…		cell part;cell projection;centriole;centrosome;cilium;cytoplasmic part;cytoskeletal part;cytosol;intracellular non-membrane-bounded organelle;intracellular organelle;intracellular organelle part;intracellular part;membrane;microtubule organizing center;microtubule organizing center part;non-membrane-bounded organelle;organelle;organelle part;primary cilium		Homo sapiens	1	3	39	39	39	0.999	373	sp|Q9BYV8|CEP41_HUMAN	CEP41	Q9BYV8	Centrosomal protein of 41 kDa	CEP41_HUMAN		CEP41
#NUM!	#NUM!	#NUM!	#NUM!	#NUM!	#NUM!	#NUM!	#NUM!	#NUM!	23.7325	24.339	24.4187	24.3466	23.83	24.0078	#NUM!	1:Experimental evidence at protein level					Homo sapiens	1	3	56	56	56	0.999	744	sp|Q9C0D3|ZY11B_HUMAN	ZYG11B	Q9C0D3	Protein zyg-11 homolog B	ZY11B_HUMAN		ZYG11B
29.9062	30.0651	29.0532	28.87	29.4256	29.8734	29.1715	28.6637	#NUM!	#NUM!	#NUM!	#NUM!	26.9301	#NUM!	27.1001	#NUM!	1:Experimental evidence at protein level	anion transport;cellular process;chloride transport;establishment of localization;inorganic anion transport;ion transmembrane transport;ion transport;transmembrane transport;transport	anion channel activity;anion transmembrane transporter activity;channel activity;chloride channel activity;gated channel activity;intracellular calcium activated chloride channel activity;ion channel activity;ion gated channel activity;ion transmembrane transporter activity;passive transmembrane transporter activity;substrate-specific channel activity;substrate-specific transmembrane transporter …	cell part;chloride channel complex;extracellular membrane-bounded organelle;extracellular organelle;extracellular region part;extracellular vesicular exosome;ion channel complex;macromolecular complex;membrane;membrane part;membrane-bounded organelle;membrane-bounded vesicle;organelle;plasma membrane;protein complex;vesicle		Homo sapiens	1	3	29	29	29	0.999	523	sp|Q9C0H2|TTYH3_HUMAN	TTYH3	Q9C0H2	Protein tweety homolog 3	TTYH3_HUMAN		TTYH3
#NUM!	26.5711	#NUM!	#NUM!	#NUM!	#NUM!	#NUM!	#NUM!	#NUM!	#NUM!	#NUM!	26.3457	26.1622	26.6275	26.5781	26.4651	1:Experimental evidence at protein level	biological regulation;cell differentiation;cellular developmental process;cellular process;developmental process;neuron differentiation;positive regulation of biological process;positive regulation of biosynthetic process;positive regulation of cellular biosynthetic process;positive regulation of cellular metabolic process;positive regulation of cellular process;positive regulation of gene expres…	binding;identical protein binding;protein binding;transcription factor binding	cell part;cytoplasm;cytoplasmic part;intracellular membrane-bounded organelle;intracellular organelle;intracellular part;membrane-bounded organelle;mitochondrion;nucleus;organelle		Homo sapiens	1	3	145	91	145	0.999	377	sp|Q9GZT8|NIF3L_HUMAN	NIF3L1	Q9GZT8	NIF3-like protein 1	NIF3L_HUMAN		NIF3L1
#NUM!	#NUM!	#NUM!	#NUM!	#NUM!	#NUM!	#NUM!	#NUM!	26.5856	26.5603	26.5426	26.0246	26.0752	#NUM!	26.3251	26.1908	1:Experimental evidence at protein level			cell part;integral to membrane;intrinsic to membrane;membrane part		Homo sapiens	1	3	86	86	86	0.999	879	sp|Q9H330|TM245_HUMAN	TMEM245	Q9H330	Transmembrane protein 245	TM245_HUMAN		TMEM245
#NUM!	#NUM!	#NUM!	#NUM!	#NUM!	#NUM!	#NUM!	#NUM!	#NUM!	#NUM!	#NUM!	#NUM!	25.9112	25.7427	25.4782	#NUM!	1:Experimental evidence at protein level	cellular component organization;cellular component organization at cellular level;cellular component organization or biogenesis;cellular component organization or biogenesis at cellular level;cellular process;chromatin organization;chromosome organization;organelle organization	binding;catalytic activity;cation binding;histone methyltransferase activity;histone-lysine N-methyltransferase activity;ion binding;lysine N-methyltransferase activity;metal ion binding;methyltransferase activity;N-methyltransferase activity;protein methyltransferase activity;protein-lysine N-methyltransferase activity;S-adenosylmethionine-dependent methyltransferase activity;transferase activit…	cell part;cytoplasm;intracellular organelle part;intracellular part;nuclear part;nucleoplasm;organelle part		Homo sapiens	1	3	62	62	62	0.999	428	sp|Q9H7B4|SMYD3_HUMAN	SMYD3	Q9H7B4	Histone-lysine N-methyltransferase SMYD3	SMYD3_HUMAN		SMYD3
#NUM!	#NUM!	#NUM!	#NUM!	#NUM!	#NUM!	#NUM!	#NUM!	#NUM!	#NUM!	#NUM!	#NUM!	25.4827	#NUM!	25.7149	25.641	1:Experimental evidence at protein level		binding;cation binding;DNA binding;ion binding;metal ion binding;nucleic acid binding;transition metal ion binding;zinc ion binding			Homo sapiens	0.9998	3	18	18	18	0.999	227	sp|Q9H8U3|ZFAN3_HUMAN	ZFAND3	Q9H8U3	AN1-type zinc finger protein 3	ZFAN3_HUMAN		ZFAND3
#NUM!	#NUM!	#NUM!	#NUM!	#NUM!	#NUM!	#NUM!	#NUM!	#NUM!	#NUM!	#NUM!	#NUM!	24.8128	24.2674	24.6521	24.3854	1:Experimental evidence at protein level	activation of protein kinase activity;anatomical structure morphogenesis;biological regulation;cell junction assembly;cell junction organization;cell morphogenesis;cell surface receptor linked signaling pathway;cell-cell junction assembly;cell-cell junction organization;cellular component assembly;cellular component assembly at cellular level;cellular component morphogenesis;cellular component or…	binding;enzyme activator activity;enzyme regulator activity;GTPase activator activity;GTPase regulator activity;guanyl-nucleotide exchange factor activity;identical protein binding;molecular transducer activity;nucleoside-triphosphatase regulator activity;protein binding;protein dimerization activity;protein homodimerization activity;Ras guanyl-nucleotide exchange factor activity;Rho guanyl-nucle…	cell division site part;cell junction;cell part;cell-cell junction;centralspindlin complex;cleavage furrow;cytoplasm;cytoplasmic part;cytoskeletal part;cytosol;intracellular membrane-bounded organelle;intracellular non-membrane-bounded organelle;intracellular organelle;intracellular organelle part;intracellular part;macromolecular complex;membrane;membrane-bounded organelle;midbody;mitotic spindl…		Homo sapiens	1	3	35	35	35	0.999	914	sp|Q9H8V3|ECT2_HUMAN	ECT2	Q9H8V3	Protein ECT2	ECT2_HUMAN		ECT2
#NUM!	27.3192	27.7809	27.4135	27.8483	28.2157	#NUM!	29.1663	#NUM!	#NUM!	#NUM!	#NUM!	24.9535	#NUM!	24.5411	24.5124	1:Experimental evidence at protein level	axon guidance;biological regulation;cell communication;cell maturation;cellular component organization;cellular component organization at cellular level;cellular component organization or biogenesis;cellular component organization or biogenesis at cellular level;cellular developmental process;cellular process;chemotaxis;developmental maturation;developmental process;extracellular matrix organizat…		basement membrane;cell part;extracellular matrix part;extracellular region part;membrane;plasma membrane	Axon guidance	Homo sapiens	1	3	15	15	15	0.999	628	sp|Q9HB63|NET4_HUMAN	NTN4	Q9HB63	Netrin-4	NET4_HUMAN		NTN4
#NUM!	#NUM!	#NUM!	#NUM!	#NUM!	#NUM!	#NUM!	#NUM!	#NUM!	26.3593	25.5487	25.0544	25.9006	26.2247	#NUM!	#NUM!	1:Experimental evidence at protein level		binding;catalytic activity;GTP binding;GTPase activity;guanyl nucleotide binding;guanyl ribonucleotide binding;hydrolase activity;hydrolase activity, acting on acid anhydrides;hydrolase activity, acting on acid anhydrides, in phosphorus-containing anhydrides;nucleoside-triphosphatase activity;nucleotide binding;purine nucleotide binding;purine ribonucleoside triphosphate binding;purine ribonucleo…	cell part;cytoplasm;intracellular membrane-bounded organelle;intracellular organelle;intracellular part;membrane-bounded organelle;nucleus;organelle		Homo sapiens	1	3	75	75	75	0.999	374	sp|Q9HCN4|GPN1_HUMAN	GPN1	Q9HCN4	GPN-loop GTPase 1	GPN1_HUMAN		GPN1
#NUM!	#NUM!	#NUM!	#NUM!	#NUM!	#NUM!	#NUM!	#NUM!	#NUM!	25.5202	#NUM!	25.6293	25.7437	#NUM!	25.9265	25.4818	1:Experimental evidence at protein level	cellular macromolecule metabolic process;cellular metabolic process;cellular nitrogen compound metabolic process;cellular process;macromolecule metabolic process;macromolecule modification;metabolic process;ncRNA metabolic process;ncRNA processing;nitrogen compound metabolic process;nucleic acid metabolic process;nucleobase-containing compound metabolic process;primary metabolic process;pseudouri…	binding;nucleic acid binding;RNA binding;snoRNA binding	box H/ACA RNP complex;Cajal body;cell part;intracellular non-membrane-bounded organelle;intracellular organelle;intracellular organelle part;intracellular part;macromolecular complex;non-membrane-bounded organelle;nuclear body;nuclear part;nucleolus;nucleoplasm part;organelle;organelle part;ribonucleoprotein complex;small nucleolar ribonucleoprotein complex	Ribosome biogenesis in eukaryotes	Homo sapiens	1	3	100	100	100	0.999	64	sp|Q9NPE3|NOP10_HUMAN	NOP10	Q9NPE3	H/ACA ribonucleoprotein complex subunit 3	NOP10_HUMAN		NOP10
#NUM!	#NUM!	#NUM!	#NUM!	#NUM!	#NUM!	#NUM!	#NUM!	#NUM!	25.3594	24.6889	#NUM!	24.7426	24.8566	24.7269	24.6766	1:Experimental evidence at protein level	actin cytoskeleton organization;actin filament organization;actin filament-based process;anatomical structure development;anatomical structure morphogenesis;barrier septum formation;biological regulation;cell development;cell growth;cell migration;cell morphogenesis;cell motility;cellular component assembly;cellular component assembly at cellular level;cellular component morphogenesis;cellular co…	binding;binding, bridging;cytoskeletal adaptor activity;cytoskeletal protein binding;protein binding;protein binding, bridging	actin filament;cell part;cytoplasm;cytoskeletal part;intracellular organelle part;intracellular part;macromolecular complex;organelle part;protein complex		Homo sapiens	1	3	24	24	24	0.999	253	sp|Q9NQY0|BIN3_HUMAN	BIN3	Q9NQY0	Bridging integrator 3	BIN3_HUMAN		BIN3
#NUM!	#NUM!	#NUM!	#NUM!	#NUM!	#NUM!	#NUM!	#NUM!	27.1588	#NUM!	#NUM!	#NUM!	26.9424	26.507	27.1613	26.9909	1:Experimental evidence at protein level	biosynthetic process;cellular biosynthetic process;cellular component organization;cellular component organization at cellular level;cellular component organization or biogenesis;cellular component organization or biogenesis at cellular level;cellular macromolecule biosynthetic process;cellular macromolecule metabolic process;cellular metabolic process;cellular nitrogen compound metabolic process…	binding;catalytic activity;DNA binding;DNA polymerase activity;DNA-directed DNA polymerase activity;nucleic acid binding;nucleotidyltransferase activity;sequence-specific DNA binding;transferase activity;transferase activity, transferring phosphorus-containing groups	Ada2/Gcn5/Ada3 transcription activator complex;cell part;chromosomal part;DNA polymerase complex;epsilon DNA polymerase complex;histone acetyltransferase complex;intracellular membrane-bounded organelle;intracellular organelle;intracellular organelle part;intracellular part;macromolecular complex;membrane-bounded organelle;nuclear chromosome part;nuclear part;nucleoplasm part;nucleus;organelle;or…	Base excision repair;DNA replication;Nucleotide excision repair;Purine metabolism;Pyrimidine metabolism	Homo sapiens	1	3	60	60	60	0.999	147	sp|Q9NRF9|DPOE3_HUMAN	POLE3	Q9NRF9	DNA polymerase epsilon subunit 3	DPOE3_HUMAN		POLE3
#NUM!	#NUM!	#NUM!	#NUM!	#NUM!	#NUM!	#NUM!	#NUM!	#NUM!	#NUM!	#NUM!	#NUM!	26.663	27.4061	26.8153	27.2762	1:Experimental evidence at protein level	biosynthetic process;cellular biosynthetic process;cellular component organization;cellular component organization at cellular level;cellular component organization or biogenesis;cellular component organization or biogenesis at cellular level;cellular macromolecule biosynthetic process;cellular macromolecule metabolic process;cellular metabolic process;cellular nitrogen compound metabolic process…	binding;catalytic activity;DNA binding;DNA polymerase activity;DNA-directed DNA polymerase activity;nucleic acid binding;nucleotidyltransferase activity;sequence-specific DNA binding;transferase activity;transferase activity, transferring phosphorus-containing groups	cell part;chromatin accessibility complex;chromatin remodeling complex;chromosomal part;DNA polymerase complex;epsilon DNA polymerase complex;intracellular organelle part;intracellular part;macromolecular complex;nuclear chromosome part;nuclear part;organelle part;protein complex		Homo sapiens	1	3	77	77	77	0.999	131	sp|Q9NRG0|CHRC1_HUMAN	CHRAC1	Q9NRG0	Chromatin accessibility complex protein 1	CHRC1_HUMAN		CHRAC1
#NUM!	#NUM!	#NUM!	#NUM!	#NUM!	#NUM!	#NUM!	#NUM!	25.8442	#NUM!	25.8309	25.6745	24.4243	#NUM!	#NUM!	#NUM!	1:Experimental evidence at protein level		binding;cation binding;ion binding;metal ion binding;transition metal ion binding;zinc ion binding			Homo sapiens	1	3	41	41	41	0.999	403	sp|Q9NUD5|ZCHC3_HUMAN	ZCCHC3	Q9NUD5	Zinc finger CCHC domain-containing protein 3	ZCHC3_HUMAN		ZCCHC3
29.5494	29.3977	30.0303	30.0901	#NUM!	30.0922	30.8899	29.7571	#NUM!	26.0414	#NUM!	25.8211	26.5382	#NUM!	#NUM!	26.6448	1:Experimental evidence at protein level			cell part;integral to membrane;intrinsic to membrane;membrane part		Homo sapiens	1	3	14	11	14	0.999	165	sp|Q9NVM1|EVA1B_HUMAN	EVA1B	Q9NVM1	Protein eva-1 homolog B	EVA1B_HUMAN		EVA1B
#NUM!	#NUM!	#NUM!	#NUM!	#NUM!	#NUM!	#NUM!	#NUM!	25.9812	#NUM!	#NUM!	#NUM!	25.6278	#NUM!	25.5391	25.8374	1:Experimental evidence at protein level	biological regulation;biosynthetic process;cellular biosynthetic process;cellular macromolecule biosynthetic process;cellular macromolecule metabolic process;cellular metabolic process;cellular nitrogen compound metabolic process;cellular process;macromolecule biosynthetic process;macromolecule metabolic process;metabolic process;nitrogen compound metabolic process;nucleic acid metabolic process;…		cell part;intracellular organelle part;intracellular part;macromolecular complex;mediator complex;nuclear part;nucleoplasm;nucleoplasm part;organelle part;protein complex		Homo sapiens	1	3	82	82	82	0.999	200	sp|Q9NX70|MED29_HUMAN	MED29	Q9NX70	Mediator of RNA polymerase II transcription subunit 29	MED29_HUMAN		MED29
#NUM!	#NUM!	#NUM!	#NUM!	#NUM!	#NUM!	#NUM!	#NUM!	#NUM!	#NUM!	#NUM!	#NUM!	#NUM!	26.4203	26.8914	26.536	1:Experimental evidence at protein level	cellular macromolecule metabolic process;cellular metabolic process;cellular process;cellular protein metabolic process;chaperone-mediated protein folding;macromolecule metabolic process;macromolecule modification;metabolic process;peptidyl-amino acid modification;peptidyl-proline modification;primary metabolic process;protein folding;protein metabolic process;protein modification process;protein…	binding;catalytic activity;cis-trans isomerase activity;drug binding;FK506 binding;isomerase activity;macrolide binding;peptidyl-prolyl cis-trans isomerase activity	cell part;cytoplasmic part;endoplasmic reticulum membrane;endoplasmic reticulum part;integral to membrane;intracellular organelle part;intracellular part;intrinsic to membrane;membrane;membrane part;organelle membrane;organelle part		Homo sapiens	1	3	9	9	9	0.999	201	sp|Q9NYL4|FKB11_HUMAN	FKBP11	Q9NYL4	Peptidyl-prolyl cis-trans isomerase FKBP11	FKB11_HUMAN		FKBP11
#NUM!	#NUM!	#NUM!	#NUM!	#NUM!	#NUM!	#NUM!	#NUM!	24.4318	#NUM!	#NUM!	#NUM!	24.8833	25.7975	25.5642	25.637	1:Experimental evidence at protein level	biological regulation;biosynthetic process;cation transport;cellular biosynthetic process;cellular macromolecule biosynthetic process;cellular macromolecule metabolic process;cellular metabolic process;cellular nitrogen compound metabolic process;cellular process;establishment of localization;ion transport;macromolecule biosynthetic process;macromolecule metabolic process;metabolic process;metal …		cell part;cytoplasmic membrane-bounded vesicle;cytoplasmic part;cytoplasmic vesicle;intracellular membrane-bounded organelle;intracellular organelle;intracellular part;membrane-bounded organelle;membrane-bounded vesicle;nucleus;organelle;vesicle		Homo sapiens	1	3	27	27	27	0.999	198	sp|Q9P000|COMD9_HUMAN	COMMD9	Q9P000	COMM domain-containing protein 9	COMD9_HUMAN		COMMD9
#NUM!	#NUM!	#NUM!	#NUM!	#NUM!	#NUM!	#NUM!	#NUM!	#NUM!	#NUM!	#NUM!	#NUM!	25.1602	24.9486	24.8996	25.0169	1:Experimental evidence at protein level	anatomical structure homeostasis;biological regulation;bone resorption;cell projection organization;cellular component organization;cellular component organization at cellular level;cellular component organization or biogenesis;cellular component organization or biogenesis at cellular level;cellular process;homeostatic process;neuron projection development;regulation of biological process;regulat…		cell body;cell part;cell projection;cytoplasmic part;cytosol;dendrite;intracellular part;membrane;neuron projection;neuronal cell body		Homo sapiens	1	3	66	66	66	0.999	729	sp|Q9UBB6|NCDN_HUMAN	NCDN	Q9UBB6	Neurochondrin	NCDN_HUMAN		NCDN
#NUM!	#NUM!	#NUM!	#NUM!	#NUM!	#NUM!	#NUM!	#NUM!	#NUM!	#NUM!	#NUM!	#NUM!	25.0772	#NUM!	24.892	24.7696	1:Experimental evidence at protein level	cellular component organization;cellular component organization or biogenesis;cellular process;establishment of localization;establishment of localization in cell;establishment of protein localization;Golgi vesicle transport;intracellular protein transport;intracellular transport;membrane organization;post-Golgi vesicle-mediated transport;protein transport;transport;vesicle-mediated transport		cell part;coated pit;cytoplasmic part;endosomal part;endosome lumen;Golgi apparatus part;Golgi membrane;intracellular organelle lumen;intracellular organelle part;intracellular part;macromolecular complex;membrane;membrane coat;membrane part;membrane-enclosed lumen;organelle lumen;organelle membrane;organelle part;protein complex;trans-Golgi network membrane	Lysosome	Homo sapiens	0.9998	3	27	27	27	0.999	1137	sp|Q9UPM8|AP4E1_HUMAN	AP4E1	Q9UPM8	AP-4 complex subunit epsilon-1	AP4E1_HUMAN		AP4E1
#NUM!	#NUM!	#NUM!	#NUM!	#NUM!	#NUM!	#NUM!	#NUM!	24.9295	#NUM!	#NUM!	#NUM!	25.0219	#NUM!	25.3192	25.0422	1:Experimental evidence at protein level	anatomical structure morphogenesis;biological regulation;biosynthetic process;cell differentiation;cellular biosynthetic process;cellular developmental process;cellular macromolecule biosynthetic process;cellular macromolecule metabolic process;cellular metabolic process;cellular nitrogen compound metabolic process;cellular process;developmental process;macromolecule biosynthetic process;macromol…	binding;DNA binding;nucleic acid binding;nucleic acid binding transcription factor activity;sequence-specific DNA binding;sequence-specific DNA binding RNA polymerase II transcription factor activity;sequence-specific DNA binding transcription factor activity	cell part;intracellular membrane-bounded organelle;intracellular organelle;intracellular part;membrane-bounded organelle;nucleus;organelle		Homo sapiens	1	3	38	26	38	0.999	622	sp|Q9UPW0|FOXJ3_HUMAN	FOXJ3	Q9UPW0	Forkhead box protein J3	FOXJ3_HUMAN		FOXJ3
#NUM!	#NUM!	#NUM!	#NUM!	#NUM!	#NUM!	#NUM!	#NUM!	#NUM!	#NUM!	#NUM!	#NUM!	25.4337	25.2061	25.522	25.2208	1:Experimental evidence at protein level	cellular metabolic process;cellular nitrogen compound metabolic process;cellular process;metabolic process;nitrogen compound metabolic process;nucleobase-containing compound metabolic process;nucleobase-containing small molecule metabolic process;nucleoside phosphate metabolic process;nucleotide metabolic process;nucleotide phosphorylation;phosphate-containing compound metabolic process;phosphoru…	adenyl nucleotide binding;adenyl ribonucleotide binding;adenylate kinase activity;ATP binding;ATPase activity;binding;catalytic activity;hydrolase activity;hydrolase activity, acting on acid anhydrides;hydrolase activity, acting on acid anhydrides, in phosphorus-containing anhydrides;kinase activity;nucleobase-containing compound kinase activity;nucleoside-triphosphatase activity;nucleotide bindi…	Cajal body;cell part;intracellular organelle part;intracellular part;membrane;nuclear body;nuclear part;nucleoplasm;nucleoplasm part;organelle part		Homo sapiens	1	3	60	60	60	0.999	172	sp|Q9Y3D8|KAD6_HUMAN	AK6	Q9Y3D8	Adenylate kinase isoenzyme 6	KAD6_HUMAN		AK6
#NUM!	#NUM!	#NUM!	#NUM!	#NUM!	#NUM!	#NUM!	#NUM!	#NUM!	23.7171	#NUM!	24.1525	25.0011	24.5438	24.9919	24.6621	1:Experimental evidence at protein level	biological regulation;biosynthetic process;cellular biosynthetic process;cellular macromolecule biosynthetic process;cellular macromolecule metabolic process;cellular metabolic process;cellular nitrogen compound metabolic process;cellular process;macromolecule biosynthetic process;macromolecule metabolic process;metabolic process;negative regulation of biological process;negative regulation of bi…	nucleic acid binding transcription factor activity;sequence-specific DNA binding transcription factor activity	cell part;intracellular membrane-bounded organelle;intracellular organelle;intracellular part;membrane-bounded organelle;nucleus;organelle		Homo sapiens	1	3	92	92	92	0.999	395	sp|Q9Y3Q8|T22D4_HUMAN	TSC22D4	Q9Y3Q8	TSC22 domain family protein 4	T22D4_HUMAN		TSC22D4
#NUM!	#NUM!	#NUM!	#NUM!	#NUM!	#NUM!	#NUM!	#NUM!	#NUM!	#NUM!	#NUM!	#NUM!	25.9366	#NUM!	25.0828	25.9547	1:Experimental evidence at protein level	cell cycle;cellular process;meiotic cell cycle	binding;nucleotide binding	cell part;intracellular membrane-bounded organelle;intracellular organelle;intracellular organelle part;intracellular part;membrane-bounded organelle;nuclear part;nucleoplasm;nucleus;organelle;organelle part		Homo sapiens	1	3	55	55	55	0.999	266	sp|Q9Y580|RBM7_HUMAN	RBM7	Q9Y580	RNA-binding protein 7	RBM7_HUMAN		RBM7
#NUM!	#NUM!	#NUM!	#NUM!	#NUM!	#NUM!	#NUM!	#NUM!	#NUM!	#NUM!	27.0686	27.1517	27.4877	27.5421	28.1334	27.8298	1:Experimental evidence at protein level			cell part;cytoplasmic part;intracellular membrane-bounded organelle;intracellular organelle;intracellular organelle part;intracellular part;membrane-bounded organelle;nuclear part;nucleoplasm;nucleus;organelle;organelle part;perinuclear region of cytoplasm		Homo sapiens	1	3	48	47	48	0.999	127	sp|Q9Y605|MOFA1_HUMAN	MRFAP1	Q9Y605	MORF4 family-associated protein 1	MOFA1_HUMAN		MRFAP1
#NUM!	#NUM!	#NUM!	#NUM!	#NUM!	#NUM!	#NUM!	#NUM!	#NUM!	#NUM!	#NUM!	#NUM!	#NUM!	26.0642	26.3043	26.4922	1:Experimental evidence at protein level	cellular macromolecule metabolic process;cellular metabolic process;cellular process;cellular protein metabolic process;chaperone-mediated protein folding;macromolecule metabolic process;macromolecule modification;metabolic process;peptidyl-amino acid modification;peptidyl-proline modification;primary metabolic process;protein folding;protein metabolic process;protein modification process;protein…	binding;calcium ion binding;catalytic activity;cation binding;cis-trans isomerase activity;drug binding;FK506 binding;ion binding;isomerase activity;macrolide binding;metal ion binding;peptidyl-prolyl cis-trans isomerase activity	cell part;cytoplasmic part;endoplasmic reticulum lumen;endoplasmic reticulum membrane;endoplasmic reticulum part;intracellular organelle lumen;intracellular organelle part;intracellular part;membrane;membrane part;membrane-enclosed lumen;organelle lumen;organelle membrane;organelle part		Homo sapiens	1	3	28	28	28	0.999	222	sp|Q9Y680|FKBP7_HUMAN	FKBP7	Q9Y680	Peptidyl-prolyl cis-trans isomerase FKBP7	FKBP7_HUMAN		FKBP7
#NUM!	#NUM!	#NUM!	#NUM!	#NUM!	#NUM!	#NUM!	#NUM!	26.7347	#NUM!	#NUM!	#NUM!	26.5594	26.7512	26.516	26.5617	1:Experimental evidence at protein level	autophagic vacuole assembly;autophagy;catabolic process;cell communication;cellular catabolic process;cellular component assembly;cellular component assembly at cellular level;cellular component organization;cellular component organization at cellular level;cellular component organization or biogenesis;cellular component organization or biogenesis at cellular level;cellular metabolic process;cell…	binding;cytoskeletal protein binding;microtubule binding;protein binding;tubulin binding	autophagic vacuole membrane;cell part;cytoplasmic part;cytoplasmic vesicle;cytoskeletal part;cytosol;endomembrane system;extrinsic to membrane;intracellular organelle;intracellular organelle part;intracellular part;macromolecular complex;membrane;membrane part;microtubule;organelle;organelle membrane;organelle part;pre-autophagosomal structure;protein complex;vacuolar membrane;vacuolar part;vesic…		Homo sapiens	1	4	45	0	45	0.999	125	sp|A6NCE7|MP3B2_HUMAN	MAP1LC3B2	A6NCE7	Microtubule-associated proteins 1A/1B light chain 3 beta 2	MP3B2_HUMAN	sp|Q9GZQ8|MLP3B_HUMAN	MAP1LC3B2
#NUM!	#NUM!	#NUM!	#NUM!	#NUM!	#NUM!	#NUM!	#NUM!	#NUM!	#NUM!	#NUM!	26.1959	26.9532	27.3753	27.1419	27.3517	1:Experimental evidence at protein level	biological regulation;regulation of biological process;regulation of multicellular organismal process;regulation of muscle contraction;regulation of muscle system process;regulation of system process	binding;identical protein binding;protein binding;protein dimerization activity;protein homodimerization activity;structural constituent of eye lens;structural molecule activity	cell part;cytoplasm;intracellular membrane-bounded organelle;intracellular organelle;intracellular part;membrane-bounded organelle;nucleus;organelle		Homo sapiens	1	4	11	11	11	0.999	160	sp|O14558|HSPB6_HUMAN	HSPB6	O14558	Heat shock protein beta-6	HSPB6_HUMAN		HSPB6
#NUM!	#NUM!	#NUM!	#NUM!	#NUM!	#NUM!	#NUM!	#NUM!	#NUM!	#NUM!	#NUM!	#NUM!	26.6322	26.2556	26.7772	26.5206	1:Experimental evidence at protein level	biosynthetic process;carboxylic acid biosynthetic process;carboxylic acid metabolic process;cellular biosynthetic process;cellular ketone metabolic process;cellular lipid metabolic process;cellular metabolic process;cellular process;fatty acid biosynthetic process;fatty acid metabolic process;lipid biosynthetic process;lipid metabolic process;membrane lipid biosynthetic process;membrane lipid met…	catalytic activity;electron carrier activity;oxidoreductase activity;oxidoreductase activity, acting on paired donors, with incorporation or reduction of molecular oxygen;sphingolipid delta-4 desaturase activity	cell part;cytoplasmic part;endoplasmic reticulum;endoplasmic reticulum membrane;endoplasmic reticulum part;integral to membrane;integral to plasma membrane;intracellular membrane-bounded organelle;intracellular organelle;intracellular organelle part;intracellular part;intrinsic to membrane;intrinsic to plasma membrane;membrane;membrane part;membrane-bounded organelle;mitochondrion;organelle;organ…	Sphingolipid metabolism	Homo sapiens	1	4	44	44	44	0.999	323	sp|O15121|DEGS1_HUMAN	DEGS1	O15121	Sphingolipid delta(4)-desaturase DES1	DEGS1_HUMAN		DEGS1
#NUM!	#NUM!	#NUM!	#NUM!	#NUM!	#NUM!	#NUM!	#NUM!	#NUM!	#NUM!	#NUM!	#NUM!	26.175	26.0816	25.9291	26.3536	1:Experimental evidence at protein level	biosynthetic process;cellular biosynthetic process;cellular component disassembly;cellular component disassembly at cellular level;cellular component organization;cellular component organization at cellular level;cellular component organization or biogenesis;cellular component organization or biogenesis at cellular level;cellular macromolecular complex disassembly;cellular macromolecular complex …	structural constituent of ribosome;structural molecule activity	cell part;cytoplasmic part;intracellular non-membrane-bounded organelle;intracellular organelle;intracellular organelle part;intracellular part;macromolecular complex;membrane;mitochondrial inner membrane;mitochondrial membrane;mitochondrial part;mitochondrial ribosome;non-membrane-bounded organelle;organellar ribosome;organelle;organelle inner membrane;organelle membrane;organelle part;ribonucle…		Homo sapiens	1	4	125	125	125	0.999	138	sp|O15235|RT12_HUMAN	MRPS12	O15235	Small ribosomal subunit protein uS12m	RT12_HUMAN		MRPS12
#NUM!	#NUM!	#NUM!	#NUM!	#NUM!	#NUM!	#NUM!	#NUM!	#NUM!	24.5427	#NUM!	#NUM!	24.8329	#NUM!	25.3007	25.038	1:Experimental evidence at protein level	biological regulation;biosynthetic process;catabolic process;cellular biosynthetic process;cellular catabolic process;cellular component assembly;cellular component assembly at cellular level;cellular component organization;cellular component organization at cellular level;cellular component organization or biogenesis;cellular component organization or biogenesis at cellular level;cellular macrom…	binding;catalytic activity;DNA-directed RNA polymerase activity;nucleotide binding;nucleotidyltransferase activity;protein binding;RNA polymerase activity;transferase activity;transferase activity, transferring phosphorus-containing groups;translation initiation factor binding	cell part;cytoplasmic mRNA processing body;cytoplasmic part;DNA-directed RNA polymerase complex;DNA-directed RNA polymerase II, core complex;intracellular membrane-bounded organelle;intracellular non-membrane-bounded organelle;intracellular organelle;intracellular organelle part;intracellular part;macromolecular complex;membrane-bounded organelle;non-membrane-bounded organelle;nuclear DNA-directe…	Huntington's disease;Purine metabolism;Pyrimidine metabolism;RNA polymerase	Homo sapiens	1	4	22	22	22	0.999	142	sp|O15514|RPB4_HUMAN	POLR2D	O15514	DNA-directed RNA polymerase II subunit RPB4	RPB4_HUMAN		POLR2D
#NUM!	#NUM!	#NUM!	#NUM!	#NUM!	#NUM!	#NUM!	#NUM!	25.7567	25.8582	26.1448	26.1458	25.7814	#NUM!	#NUM!	25.3542	1:Experimental evidence at protein level			cell part;cytoplasmic membrane-bounded vesicle;cytoplasmic part;cytoplasmic vesicle;Golgi apparatus;Golgi apparatus part;integral to membrane;intracellular membrane-bounded organelle;intracellular organelle;intracellular organelle part;intracellular part;intrinsic to membrane;membrane;membrane part;membrane-bounded organelle;membrane-bounded vesicle;nuclear part;nucleoplasm;organelle;organelle pa…		Homo sapiens	1	4	23	23	23	0.999	437	sp|O43493|TGON2_HUMAN	TGOLN2	O43493	Trans-Golgi network integral membrane protein 2	TGON2_HUMAN		TGOLN2
#NUM!	#NUM!	#NUM!	#NUM!	#NUM!	#NUM!	#NUM!	#NUM!	#NUM!	#NUM!	#NUM!	#NUM!	26.9269	25.9536	26.437	26.4292	1:Experimental evidence at protein level	biological regulation;cellular localization;cellular macromolecule localization;cellular macromolecule metabolic process;cellular metabolic process;cellular nitrogen compound metabolic process;cellular process;cellular protein localization;cellular response to stimulus;gene expression;localization;macromolecule localization;macromolecule metabolic process;metabolic process;mRNA metabolic process;…	molecular transducer activity;protein binding transcription factor activity;signal transducer activity;transcription cofactor activity;transcription corepressor activity;transcription factor binding transcription factor activity	catalytic step 2 spliceosome;cell part;intracellular membrane-bounded organelle;intracellular organelle;intracellular organelle part;intracellular part;macromolecular complex;membrane-bounded organelle;nuclear body;nuclear part;nuclear speck;nucleoplasm;nucleoplasm part;nucleus;organelle;organelle part;ribonucleoprotein complex;spliceosomal complex	Spliceosome	Homo sapiens	1	4	106	106	106	0.999	514	sp|O43660|PLRG1_HUMAN	PLRG1	O43660	Pleiotropic regulator 1	PLRG1_HUMAN		PLRG1
[truncated: 3,226 more rows]

## Sheet: Imputed_ANOVA_HDF&EV
Table S2.4. List of identified proteins in HDF EV after imputation based on normal distribution. This table includes the results from ANOVA statistical testing and was used for hierarchical clustering.
[truncated: 3,378 more rows]

## Sheet: MCF7_clean_data
Table S1.4. List of identified proteins in HDF EV after imputation.												Table S2.5. List of identified proteins in MCF7, including label free quantitation of all samples. This table is a direct output of FragPipe and contains missing values. Venn diagrams are based on this table.
[truncated: 3,234 more rows]

[truncated: 8 more sheets: Imputed_MCF7_t-test, Imputed_MCF10A_t-test, MCF10A_clean_data, Fig7, Fig8, Fig9, Fig10, reference list]
